# Supplementary material for: Photocatalyzed Ring Expansion of α‐Ketosulfonylaziridines: Ready Access to δ‐Sultams
Source: Angew Chem Int Ed Engl. 2025 Dec 8;65(4):e16731. doi: 10.1002/anie.202516731 (PMC12828454; doi:10.1002/anie.202516731)
Supplement: Supplementary file 2 — Supporting Information [file ANIE-65-e16731-s001.cif]

#==============================================================================

# 1. SUBMISSION DETAILS

data_global

_publ_contact_author
;
        Olga Garcia Mancheno
        Organisch-Chemisches Institut 
        Universit\"at M\"unster
        48149 M\"unster
        Germany
;
_publ_contact_author_phone        '049 251 83-36522'
_publ_contact_author_fax          '049 251 83-39772'
_publ_contact_author_email        'olga.garcia@uni-muenster.de' 
_publ_requested_journal           '.'

#==============================================================================

# 3. TITLE AND AUTHOR LIST

_publ_section_title
;
Photocatalyzed Radical-Polar Crossover Ring-Expansion of alfa-Ketosulfonyl-
aziridines: Ready Access to delta-Sultams 
;

loop_
 _publ_author_name
 _publ_author_address
     'Mastandrea, Marco M.'
;     Institute of Chemical Research of Catalonia (ICIQ)
      Av. Paisos Catalans 16
      43007 Tarragona
      Spain
;       
     'Perulli, Stefania'
;     Organisch-Chemisches Institut
      Universit\"at M\"unster
      Corrensstrasse 40
      48149 M\"unster
      Germany
;     
     'Primitivo, Ludovica'
;     Institute of Chemical Research of Catalonia (ICIQ)
      Av. Paisos Catalans 16
      43007 Tarragona
      Spain
;       
     'Zhou, Lei-Jie'
;     Institute of Chemical Research of Catalonia (ICIQ)
      Av. Paisos Catalans 16
      43007 Tarragona
      Spain
;       
     'Pericas, Miquel A.'
;     Departament de Quimica Fisica i Inorganica
      Universitat Rovira i Virgili
      Campus Sescelades
      Marcel.li Domingo s/n
      43007 Tarragona
      Spain
;       
     'Garcia Mancheno, Olga'
;     Organisch-Chemisches Institut
      Universit\"at M\"unster
      Corrensstrasse 40
      48149 M\"unster
      Germany
;     

#=============================================================================
#  cif data for "2a_cis" 
#============================================================================= 

data_2a_cis

_audit_creation_method                  'APEX5 v2023.9-2'
_chemical_name_systematic               ?
_chemical_name_common                   ?
_chemical_formula_moiety                ?
_chemical_formula_sum                   'C22 H19 N O3 S'
_chemical_formula_iupac                 ?
_chemical_formula_weight                377.44

_chemical_melting_point                 ?

_space_group_crystal_system             monoclinic
_space_group_IT_number                  14
_space_group_name_H-M_alt               'P 1 21/n 1'
_space_group_name_Hall                  '-P 2yn'
loop_
    _space_group_symop_operation_xyz
    'x, y, z'
    '-x+1/2, y+1/2, -z+1/2'
    '-x, -y, -z'
    'x-1/2, -y-1/2, z-1/2'

_cell_length_a                          9.1302(4)
_cell_length_b                          20.4004(8)
_cell_length_c                          9.9268(4)
_cell_angle_alpha                       90
_cell_angle_beta                        106.5007(10)
_cell_angle_gamma                       90
_cell_volume                            1772.82(13)
_cell_formula_units_Z                   4
_cell_measurement_reflns_used           9951
_cell_measurement_theta_min             2.53
_cell_measurement_theta_max             34.18
_cell_measurement_temperature           100.(2)

_exptl_crystal_description              block
_exptl_crystal_colour                   colourless
_exptl_crystal_size_max                 0.500
_exptl_crystal_size_mid                 0.500
_exptl_crystal_size_min                 0.400
_exptl_crystal_density_diffrn           1.414
_exptl_crystal_density_meas             ?
_exptl_crystal_density_method           'not measured'
_exptl_crystal_F_000                    792

_exptl_absorpt_coefficient_mu           0.206
_exptl_absorpt_correction_type          Multi-Scan
_exptl_absorpt_process_details          
;
Krause, L., Herbst-Irmer, R., Sheldrick, G. M., Stalke, D. (2015).
"Comparison of silver and molybdenum microfocus X-ray sources for
single-crystal structure determination"
J. Appl. Cryst. 48, 3-10. doi:10.1107/S1600576714022985
;
_exptl_absorpt_correction_T_min         0.90
_exptl_absorpt_correction_T_max         0.92

_exptl_special_details                  
;
; 

_diffrn_ambient_temperature             100.(2)

_diffrn_source                          'Microfocus source E025 IuS'
_diffrn_source_type                     'Bruker APEX DUO'
_diffrn_source_power                    50
_diffrn_source_current                  0.6
_diffrn_source_voltage                  ?

_diffrn_radiation_probe                 'single crystal'
_diffrn_radiation_type                  MoK\a
_diffrn_radiation_wavelength            0.71073
_diffrn_radiation_monochromator         'Quazar MX Multilayer Optics'

_diffrn_measurement_device              'APEX DUO Kappa 4-axis goniometer'
_diffrn_measurement_device_type         'APEX DUO Kappa 4-axis goniometer'
_diffrn_measurement_method              'phi/omega scans'

_diffrn_detector_area_resol_mean        512

_diffrn_reflns_number                   22742
_diffrn_reflns_av_R_equivalents         0.0363
_diffrn_reflns_av_unetI/netI            0.0208
_diffrn_reflns_theta_min                2.00
_diffrn_reflns_theta_max                25.35
_diffrn_reflns_theta_full               25.24
_diffrn_measured_fraction_theta_max     0.999
_diffrn_measured_fraction_theta_full    0.999
_diffrn_reflns_limit_h_min              -10
_diffrn_reflns_limit_h_max              10
_diffrn_reflns_limit_k_min              -24
_diffrn_reflns_limit_k_max              24
_diffrn_reflns_limit_l_min              -11
_diffrn_reflns_limit_l_max              9

_refine_special_details                 
;

Reflections were merged by SHELXL according to the crystal
class for the calculation of statistics and refinement.

_reflns_Friedel_fraction is defined as the number of unique
Friedel pairs measured divided by the number that would be
possible theoretically, ignoring centric projections and
systematic absences.
;

_reflns_number_total                    3225
_reflns_number_gt                       2937
_reflns_threshold_expression            'I > 2\s(I)'
_reflns_Friedel_coverage                0.000
_reflns_Friedel_fraction_max            .
_reflns_Friedel_fraction_full           .

_refine_ls_structure_factor_coef        Fsqd
_refine_ls_matrix_type                  full
_refine_ls_R_factor_all                 0.0418
_refine_ls_R_factor_gt                  0.0382
_refine_ls_wR_factor_gt                 0.0923
_refine_ls_wR_factor_ref                0.0946
_refine_ls_goodness_of_fit_ref          1.030
_refine_ls_restrained_S_all             1.030
_refine_ls_number_reflns                3225
_refine_ls_number_parameters            249
_refine_ls_number_restraints            0
_refine_ls_number_constraints           ?
_refine_ls_hydrogen_treatment           mixed
_refine_ls_weighting_scheme             calc
_refine_ls_weighting_details            
    'w=1/[\s^2^(Fo^2^)+(0.0366P)^2^+2.0138P] where P=(Fo^2^+2Fc^2^)/3'

_atom_sites_solution_hydrogens          mixed
_atom_sites_solution_primary            direct
_atom_sites_solution_secondary          ?

_refine_ls_shift/su_max                 0.000
_refine_ls_shift/su_mean                0.000
_refine_diff_density_max                1.013
_refine_diff_density_min                -0.437
_refine_ls_extinction_method            none
_refine_ls_extinction_coef              ?

loop_
    _atom_type_symbol
    _atom_type_description
    _atom_type_scat_dispersion_real
    _atom_type_scat_dispersion_imag
    _atom_type_scat_source
    C C 0.0033 0.0016 'International Tables Vol C Tables 4.2.6.8 and 6.1.1.4'
    H H 0.0000 0.0000 'International Tables Vol C Tables 4.2.6.8 and 6.1.1.4'
    N N 0.0061 0.0033 'International Tables Vol C Tables 4.2.6.8 and 6.1.1.4'
    O O 0.0106 0.0060 'International Tables Vol C Tables 4.2.6.8 and 6.1.1.4'
    S S 0.1246 0.1234 'International Tables Vol C Tables 4.2.6.8 and 6.1.1.4'

_computing_data_collection              'Bruker APEX2 v2014.9-0'
_computing_cell_refinement              'Bruker APEX2 v2014.9-0'
_computing_data_reduction               'Bruker APEX2 v2014.9-0'
_computing_structure_solution           'SHELXT 2018/2 (Sheldrick, 2018)'
_computing_structure_refinement         'SHELXL-2018/3 (Sheldrick, 2018)'
_computing_molecular_graphics           'shelXle (C.B. Huebschle, rev 1242)'
_computing_publication_material         'SHELXT 2018/2 (Sheldrick, 2018)'

loop_
    _atom_site_type_symbol
    _atom_site_label
    _atom_site_fract_x
    _atom_site_fract_y
    _atom_site_fract_z
    _atom_site_U_iso_or_equiv
    _atom_site_adp_type
    _atom_site_calc_flag
    _atom_site_refinement_flags_adp
    _atom_site_refinement_flags_occupancy
    _atom_site_refinement_flags_posn
    _atom_site_occupancy
    _atom_site_disorder_assembly
    _atom_site_disorder_group
    C C1 0.6826(2) 0.46618(9) 0.35111(18) 0.0161(4) Uani d . . . 1 . .
    N N1 0.66899(17) 0.36009(7) 0.50592(16) 0.0166(3) Uani d . . . 1 . .
    H H1N 0.662(2) 0.3310(11) 0.439(2) 0.021(5) Uiso d . . . 1 . .
    O O1 0.90996(14) 0.38501(7) 0.44964(14) 0.0238(3) Uani d . . . 1 . .
    S S1 0.78862(5) 0.41646(2) 0.48975(5) 0.01634(13) Uani d . . . 1 . .
    C C2 0.7634(2) 0.51079(9) 0.2937(2) 0.0212(4) Uani d . . . 1 . .
    H H2 0.871785 0.511876 0.325676 0.025000 Uiso calc U . R 1 . .
    O O2 0.82549(14) 0.45580(6) 0.61506(13) 0.0219(3) Uani d . . . 1 . .
    C C3 0.6854(2) 0.55349(9) 0.1901(2) 0.0216(4) Uani d . . . 1 . .
    H H3 0.740791 0.583568 0.150279 0.026000 Uiso calc U . R 1 . .
    O O3 0.45906(14) 0.31379(6) 0.25282(13) 0.0188(3) Uani d . . . 1 . .
    C C4 0.5265(2) 0.55293(9) 0.14349(19) 0.0180(4) Uani d . . . 1 . .
    C C5 0.4478(2) 0.50748(8) 0.20101(18) 0.0159(4) Uani d . . . 1 . .
    H H5 0.339465 0.506410 0.167914 0.019000 Uiso calc U . R 1 . .
    C C6 0.5226(2) 0.46320(8) 0.30603(18) 0.0146(4) Uani d . . . 1 . .
    C C7 0.42870(19) 0.41442(8) 0.36435(18) 0.0136(4) Uani d . . . 1 . .
    H H7 0.336497 0.437713 0.375540 0.016000 Uiso calc U . R 1 . .
    C C8 0.5179(2) 0.38605(8) 0.50883(18) 0.0156(4) Uani d . . . 1 . .
    H H8 0.538072 0.423340 0.577013 0.019000 Uiso calc U . R 1 . .
    C C9 0.4408(2) 0.60144(9) 0.0344(2) 0.0208(4) Uani d . . . 1 . .
    H H9A 0.373678 0.577721 -0.045338 0.031000 Uiso calc U . R 1 . .
    H H9B 0.513848 0.627814 0.001870 0.031000 Uiso calc U . R 1 . .
    H H9C 0.379352 0.630232 0.075809 0.031000 Uiso calc U . R 1 . .
    C C10 0.3748(2) 0.36008(8) 0.25368(18) 0.0144(4) Uani d . . . 1 . .
    C C11 0.2254(2) 0.36638(8) 0.14349(18) 0.0154(4) Uani d . . . 1 . .
    C C12 0.1975(2) 0.32388(9) 0.02833(19) 0.0185(4) Uani d . . . 1 . .
    H H12 0.271363 0.291789 0.023964 0.022000 Uiso calc U . R 1 . .
    C C13 0.0624(2) 0.32834(9) -0.0795(2) 0.0223(4) Uani d . . . 1 . .
    H H13 0.044238 0.299621 -0.157874 0.027000 Uiso calc U . R 1 . .
    C C14 -0.0461(2) 0.37485(10) -0.0726(2) 0.0246(4) Uani d . . . 1 . .
    H H14 -0.138082 0.378269 -0.146955 0.030000 Uiso calc U . R 1 . .
    C C15 -0.0209(2) 0.41628(10) 0.0420(2) 0.0239(4) Uani d . . . 1 . .
    H H15 -0.096417 0.447547 0.046789 0.029000 Uiso calc U . R 1 . .
    C C16 0.1146(2) 0.41234(9) 0.1506(2) 0.0191(4) Uani d . . . 1 . .
    H H16 0.131558 0.440856 0.229160 0.023000 Uiso calc U . R 1 . .
    C C17 0.4330(2) 0.33392(8) 0.56705(18) 0.0159(4) Uani d . . . 1 . .
    C C18 0.5148(2) 0.28858(9) 0.66484(19) 0.0190(4) Uani d . . . 1 . .
    H H18 0.623299 0.289761 0.692885 0.023000 Uiso calc U . R 1 . .
    C C19 0.4395(2) 0.24184(9) 0.7215(2) 0.0221(4) Uani d . . . 1 . .
    H H19 0.496709 0.211000 0.787384 0.027000 Uiso calc U . R 1 . .
    C C20 0.2811(2) 0.23973(9) 0.6827(2) 0.0224(4) Uani d . . . 1 . .
    H H20 0.229764 0.207135 0.720474 0.027000 Uiso calc U . R 1 . .
    C C21 0.1986(2) 0.28552(10) 0.5885(2) 0.0240(4) Uani d . . . 1 . .
    H H21 0.090172 0.285003 0.563067 0.029000 Uiso calc U . R 1 . .
    C C22 0.2741(2) 0.33237(9) 0.5308(2) 0.0205(4) Uani d . . . 1 . .
    H H22 0.216522 0.363570 0.466031 0.025000 Uiso calc U . R 1 . .

loop_
    _atom_site_aniso_label
    _atom_site_aniso_U_11
    _atom_site_aniso_U_22
    _atom_site_aniso_U_33
    _atom_site_aniso_U_12
    _atom_site_aniso_U_13
    _atom_site_aniso_U_23
    C1 0.0167(9) 0.0164(8) 0.0134(9) -0.0001(7) 0.0016(7) -0.0022(7)
    N1 0.0148(8) 0.0165(7) 0.0181(8) 0.0024(6) 0.0037(6) -0.0004(6)
    O1 0.0159(7) 0.0262(7) 0.0294(8) 0.0038(5) 0.0066(6) 0.0010(6)
    S1 0.0125(2) 0.0179(2) 0.0168(2) 0.00062(16) 0.00118(17) -0.00008(17)
    C2 0.0166(9) 0.0239(9) 0.0216(10) -0.0044(7) 0.0031(7) -0.0021(8)
    O2 0.0189(7) 0.0245(7) 0.0182(7) -0.0011(5) -0.0011(5) -0.0020(5)
    C3 0.0231(10) 0.0211(9) 0.0207(10) -0.0057(8) 0.0064(8) -0.0004(8)
    O3 0.0186(6) 0.0171(6) 0.0198(7) 0.0033(5) 0.0041(5) -0.0026(5)
    C4 0.0227(10) 0.0163(9) 0.0150(9) -0.0004(7) 0.0051(7) -0.0028(7)
    C5 0.0164(9) 0.0165(8) 0.0146(9) 0.0001(7) 0.0040(7) -0.0036(7)
    C6 0.0160(9) 0.0142(8) 0.0136(9) -0.0001(7) 0.0042(7) -0.0042(7)
    C7 0.0120(8) 0.0143(8) 0.0140(9) 0.0011(6) 0.0030(7) -0.0006(7)
    C8 0.0142(9) 0.0170(8) 0.0146(9) 0.0039(7) 0.0026(7) -0.0010(7)
    C9 0.0238(10) 0.0190(9) 0.0200(10) 0.0003(8) 0.0068(8) 0.0019(7)
    C10 0.0159(9) 0.0141(8) 0.0145(9) -0.0019(7) 0.0067(7) 0.0013(7)
    C11 0.0153(9) 0.0152(8) 0.0156(9) -0.0030(7) 0.0041(7) 0.0024(7)
    C12 0.0203(9) 0.0165(8) 0.0193(9) -0.0042(7) 0.0068(7) 0.0003(7)
    C13 0.0256(10) 0.0237(9) 0.0162(9) -0.0098(8) 0.0036(8) -0.0018(7)
    C14 0.0190(10) 0.0308(10) 0.0196(10) -0.0065(8) -0.0018(8) 0.0046(8)
    C15 0.0170(9) 0.0257(10) 0.0263(11) 0.0015(8) 0.0017(8) 0.0027(8)
    C16 0.0170(9) 0.0193(9) 0.0195(9) -0.0013(7) 0.0030(7) -0.0006(7)
    C17 0.0191(9) 0.0165(8) 0.0122(8) 0.0010(7) 0.0045(7) -0.0030(7)
    C18 0.0181(9) 0.0226(9) 0.0158(9) 0.0041(7) 0.0042(7) -0.0008(7)
    C19 0.0261(10) 0.0229(9) 0.0176(9) 0.0058(8) 0.0067(8) 0.0047(8)
    C20 0.0259(10) 0.0234(10) 0.0203(10) -0.0022(8) 0.0105(8) 0.0025(8)
    C21 0.0175(9) 0.0306(10) 0.0242(10) -0.0006(8) 0.0065(8) 0.0032(8)
    C22 0.0185(9) 0.0233(9) 0.0188(9) 0.0033(7) 0.0038(7) 0.0056(7)

_geom_special_details                   
;

All esds (except the esd in the dihedral angle between two l.s. planes)
are estimated using the full covariance matrix.  The cell esds are taken
into account individually in the estimation of esds in distances, angles
and torsion angles; correlations between esds in cell parameters are only
used when they are defined by crystal symmetry.  An approximate (isotropic)
treatment of cell esds is used for estimating esds involving l.s. planes.
;

loop_
    _geom_bond_atom_site_label_1
    _geom_bond_atom_site_label_2
    _geom_bond_site_symmetry_2
    _geom_bond_distance
    _geom_bond_publ_flag
    C1 C2 . 1.391(3) ?
    C1 C6 . 1.402(2) ?
    C1 S1 . 1.7614(18) ?
    N1 C8 . 1.486(2) ?
    N1 S1 . 1.6250(15) ?
    N1 H1N . 0.88(2) ?
    O1 S1 . 1.4311(14) ?
    S1 O2 . 1.4377(13) ?
    C2 C3 . 1.381(3) ?
    C2 H2 . 0.950000 ?
    C3 C4 . 1.392(3) ?
    C3 H3 . 0.950000 ?
    O3 C10 . 1.220(2) ?
    C4 C5 . 1.391(3) ?
    C4 C9 . 1.511(2) ?
    C5 C6 . 1.402(2) ?
    C5 H5 . 0.950000 ?
    C6 C7 . 1.531(2) ?
    C7 C10 . 1.540(2) ?
    C7 C8 . 1.546(2) ?
    C7 H7 . 1.000000 ?
    C8 C17 . 1.523(2) ?
    C8 H8 . 1.000000 ?
    C9 H9A . 0.980000 ?
    C9 H9B . 0.980000 ?
    C9 H9C . 0.980000 ?
    C10 C11 . 1.492(2) ?
    C11 C16 . 1.396(3) ?
    C11 C12 . 1.399(3) ?
    C12 C13 . 1.388(3) ?
    C12 H12 . 0.950000 ?
    C13 C14 . 1.387(3) ?
    C13 H13 . 0.950000 ?
    C14 C15 . 1.383(3) ?
    C14 H14 . 0.950000 ?
    C15 C16 . 1.393(3) ?
    C15 H15 . 0.950000 ?
    C16 H16 . 0.950000 ?
    C17 C22 . 1.392(3) ?
    C17 C18 . 1.394(2) ?
    C18 C19 . 1.385(3) ?
    C18 H18 . 0.950000 ?
    C19 C20 . 1.388(3) ?
    C19 H19 . 0.950000 ?
    C20 C21 . 1.384(3) ?
    C20 H20 . 0.950000 ?
    C21 C22 . 1.393(3) ?
    C21 H21 . 0.950000 ?
    C22 H22 . 0.950000 ?

loop_
    _geom_angle_atom_site_label_1
    _geom_angle_atom_site_label_2
    _geom_angle_atom_site_label_3
    _geom_angle_site_symmetry_1
    _geom_angle_site_symmetry_3
    _geom_angle
    _geom_angle_publ_flag
    C2 C1 C6 . . 121.52(16) ?
    C2 C1 S1 . . 117.34(13) ?
    C6 C1 S1 . . 121.05(14) ?
    C8 N1 S1 . . 113.81(12) ?
    C8 N1 H1N . . 112.5(14) ?
    S1 N1 H1N . . 108.3(14) ?
    O1 S1 O2 . . 118.78(8) ?
    O1 S1 N1 . . 107.78(8) ?
    O2 S1 N1 . . 107.96(8) ?
    O1 S1 C1 . . 109.73(8) ?
    O2 S1 C1 . . 107.24(8) ?
    N1 S1 C1 . . 104.43(8) ?
    C3 C2 C1 . . 119.77(17) ?
    C3 C2 H2 . . 120.100000 ?
    C1 C2 H2 . . 120.100000 ?
    C2 C3 C4 . . 120.71(17) ?
    C2 C3 H3 . . 119.600000 ?
    C4 C3 H3 . . 119.600000 ?
    C5 C4 C3 . . 118.68(17) ?
    C5 C4 C9 . . 120.53(16) ?
    C3 C4 C9 . . 120.78(17) ?
    C4 C5 C6 . . 122.37(16) ?
    C4 C5 H5 . . 118.800000 ?
    C6 C5 H5 . . 118.800000 ?
    C5 C6 C1 . . 116.93(16) ?
    C5 C6 C7 . . 119.56(15) ?
    C1 C6 C7 . . 123.52(15) ?
    C6 C7 C10 . . 107.34(13) ?
    C6 C7 C8 . . 112.97(14) ?
    C10 C7 C8 . . 111.69(14) ?
    C6 C7 H7 . . 108.200000 ?
    C10 C7 H7 . . 108.200000 ?
    C8 C7 H7 . . 108.200000 ?
    N1 C8 C17 . . 109.51(14) ?
    N1 C8 C7 . . 111.25(14) ?
    C17 C8 C7 . . 115.00(14) ?
    N1 C8 H8 . . 106.900000 ?
    C17 C8 H8 . . 106.900000 ?
    C7 C8 H8 . . 106.900000 ?
    C4 C9 H9A . . 109.500000 ?
    C4 C9 H9B . . 109.500000 ?
    H9A C9 H9B . . 109.500000 ?
    C4 C9 H9C . . 109.500000 ?
    H9A C9 H9C . . 109.500000 ?
    H9B C9 H9C . . 109.500000 ?
    O3 C10 C11 . . 120.58(16) ?
    O3 C10 C7 . . 119.21(15) ?
    C11 C10 C7 . . 120.10(15) ?
    C16 C11 C12 . . 119.38(16) ?
    C16 C11 C10 . . 123.08(16) ?
    C12 C11 C10 . . 117.54(16) ?
    C13 C12 C11 . . 120.38(17) ?
    C13 C12 H12 . . 119.800000 ?
    C11 C12 H12 . . 119.800000 ?
    C14 C13 C12 . . 119.82(18) ?
    C14 C13 H13 . . 120.100000 ?
    C12 C13 H13 . . 120.100000 ?
    C15 C14 C13 . . 120.29(17) ?
    C15 C14 H14 . . 119.900000 ?
    C13 C14 H14 . . 119.900000 ?
    C14 C15 C16 . . 120.29(18) ?
    C14 C15 H15 . . 119.900000 ?
    C16 C15 H15 . . 119.900000 ?
    C15 C16 C11 . . 119.81(17) ?
    C15 C16 H16 . . 120.100000 ?
    C11 C16 H16 . . 120.100000 ?
    C22 C17 C18 . . 118.55(17) ?
    C22 C17 C8 . . 121.53(16) ?
    C18 C17 C8 . . 119.83(16) ?
    C19 C18 C17 . . 120.64(17) ?
    C19 C18 H18 . . 119.700000 ?
    C17 C18 H18 . . 119.700000 ?
    C18 C19 C20 . . 120.48(17) ?
    C18 C19 H19 . . 119.800000 ?
    C20 C19 H19 . . 119.800000 ?
    C21 C20 C19 . . 119.40(18) ?
    C21 C20 H20 . . 120.300000 ?
    C19 C20 H20 . . 120.300000 ?
    C20 C21 C22 . . 120.23(18) ?
    C20 C21 H21 . . 119.900000 ?
    C22 C21 H21 . . 119.900000 ?
    C17 C22 C21 . . 120.66(17) ?
    C17 C22 H22 . . 119.700000 ?
    C21 C22 H22 . . 119.700000 ?

loop_
    _geom_torsion_atom_site_label_1
    _geom_torsion_atom_site_label_2
    _geom_torsion_atom_site_label_3
    _geom_torsion_atom_site_label_4
    _geom_torsion_site_symmetry_1
    _geom_torsion_site_symmetry_2
    _geom_torsion_site_symmetry_3
    _geom_torsion_site_symmetry_4
    _geom_torsion
    _geom_torsion_publ_flag
    C8 N1 S1 O1 . . . . -164.24(12) ?
    C8 N1 S1 O2 . . . . 66.31(14) ?
    C8 N1 S1 C1 . . . . -47.58(14) ?
    C2 C1 S1 O1 . . . . -51.73(16) ?
    C6 C1 S1 O1 . . . . 131.68(14) ?
    C2 C1 S1 O2 . . . . 78.58(16) ?
    C6 C1 S1 O2 . . . . -98.02(15) ?
    C2 C1 S1 N1 . . . . -167.02(14) ?
    C6 C1 S1 N1 . . . . 16.38(17) ?
    C6 C1 C2 C3 . . . . 0.2(3) ?
    S1 C1 C2 C3 . . . . -176.42(14) ?
    C1 C2 C3 C4 . . . . 0.7(3) ?
    C2 C3 C4 C5 . . . . -1.4(3) ?
    C2 C3 C4 C9 . . . . 177.52(17) ?
    C3 C4 C5 C6 . . . . 1.3(3) ?
    C9 C4 C5 C6 . . . . -177.67(16) ?
    C4 C5 C6 C1 . . . . -0.4(2) ?
    C4 C5 C6 C7 . . . . -179.89(15) ?
    C2 C1 C6 C5 . . . . -0.3(3) ?
    S1 C1 C6 C5 . . . . 176.13(13) ?
    C2 C1 C6 C7 . . . . 179.13(16) ?
    S1 C1 C6 C7 . . . . -4.4(2) ?
    C5 C6 C7 C10 . . . . 75.84(18) ?
    C1 C6 C7 C10 . . . . -103.60(18) ?
    C5 C6 C7 C8 . . . . -160.60(15) ?
    C1 C6 C7 C8 . . . . 20.0(2) ?
    S1 N1 C8 C17 . . . . -163.17(12) ?
    S1 N1 C8 C7 . . . . 68.59(16) ?
    C6 C7 C8 N1 . . . . -50.98(19) ?
    C10 C7 C8 N1 . . . . 70.15(18) ?
    C6 C7 C8 C17 . . . . -176.21(14) ?
    C10 C7 C8 C17 . . . . -55.07(19) ?
    C6 C7 C10 O3 . . . . 85.39(18) ?
    C8 C7 C10 O3 . . . . -39.0(2) ?
    C6 C7 C10 C11 . . . . -90.76(18) ?
    C8 C7 C10 C11 . . . . 144.89(15) ?
    O3 C10 C11 C16 . . . . 170.06(17) ?
    C7 C10 C11 C16 . . . . -13.8(2) ?
    O3 C10 C11 C12 . . . . -10.1(2) ?
    C7 C10 C11 C12 . . . . 165.99(15) ?
    C16 C11 C12 C13 . . . . 1.5(3) ?
    C10 C11 C12 C13 . . . . -178.34(16) ?
    C11 C12 C13 C14 . . . . -0.5(3) ?
    C12 C13 C14 C15 . . . . -0.7(3) ?
    C13 C14 C15 C16 . . . . 1.0(3) ?
    C14 C15 C16 C11 . . . . 0.0(3) ?
    C12 C11 C16 C15 . . . . -1.2(3) ?
    C10 C11 C16 C15 . . . . 178.60(17) ?
    N1 C8 C17 C22 . . . . -153.24(16) ?
    C7 C8 C17 C22 . . . . -27.1(2) ?
    N1 C8 C17 C18 . . . . 30.3(2) ?
    C7 C8 C17 C18 . . . . 156.42(16) ?
    C22 C17 C18 C19 . . . . 1.8(3) ?
    C8 C17 C18 C19 . . . . 178.42(16) ?
    C17 C18 C19 C20 . . . . -0.6(3) ?
    C18 C19 C20 C21 . . . . -1.1(3) ?
    C19 C20 C21 C22 . . . . 1.4(3) ?
    C18 C17 C22 C21 . . . . -1.5(3) ?
    C8 C17 C22 C21 . . . . -178.02(17) ?
    C20 C21 C22 C17 . . . . -0.1(3) ?

loop_
    _geom_hbond_atom_site_label_D
    _geom_hbond_atom_site_label_H
    _geom_hbond_atom_site_label_A
    _geom_hbond_site_symmetry_A
    _geom_hbond_distance_DH
    _geom_hbond_distance_HA
    _geom_hbond_distance_DA
    _geom_hbond_angle_DHA
    _geom_hbond_publ_flag
    N1 H1N O3 . 0.88(2) 2.24(2) 2.854(2) 126.8(18) ?

_shelx_res_file                         
;

TITL 2a_cis.res in P2(1)/n
    2a_cis.res
    created by SHELXL-2019/1 at 20:28:13 on 02-Jun-2025
REM Old TITL mo_MMM229F16_0m in P2(1)/n
REM SHELXT solution in P2(1)/n: R1 0.093, Rweak 0.003, Alpha 0.031
REM <I/s>   0.577 for   77 systematic absences,  Orientation as input
REM Formula found by SHELXT:  C22 N O3 S
CELL 0.71073   9.13020  20.40040   9.92680  90.0000 106.5007  90.0000
ZERR    4.00   0.00040   0.00080   0.00040   0.0000   0.0010   0.0000
LATT  1
SYMM 1/2-X, 1/2+Y, 1/2-Z
SFAC C H N O S
UNIT 88 76 4 12 4
TEMP -173.160
SIZE 0.40 0.50 0.50
ACTA
CONF

LIST 4

L.S. 50
BOND $H
FMAP 2
PLAN 10

SHEL 999 0.83

OMIT     3   8   3
OMIT     1   4   2
OMIT     0   6   4

HTAB

HTAB N1 O3

WGHT    0.036600    2.013800
FVAR       0.15411
C1    1    0.682634    0.466176    0.351112    11.00000    0.01671    0.01639 =
         0.01341   -0.00216    0.00159   -0.00012
N1    3    0.668993    0.360092    0.505917    11.00000    0.01480    0.01648 =
         0.01808   -0.00037    0.00371    0.00243
H1N   2    0.661553    0.331032    0.439322    11.00000    0.02147
O1    4    0.909962    0.385013    0.449639    11.00000    0.01585    0.02618 =
         0.02940    0.00104    0.00664    0.00380
S1    5    0.788620    0.416462    0.489752    11.00000    0.01245    0.01789 =
         0.01683   -0.00008    0.00118    0.00062
C2    1    0.763374    0.510786    0.293724    11.00000    0.01660    0.02388 =
         0.02164   -0.00211    0.00312   -0.00443
AFIX  43
H2    2    0.871785    0.511876    0.325676    11.00000   -1.20000
AFIX   0
O2    4    0.825491    0.455800    0.615062    11.00000    0.01893    0.02450 =
         0.01822   -0.00197   -0.00107   -0.00112
C3    1    0.685391    0.553490    0.190128    11.00000    0.02306    0.02109 =
         0.02070   -0.00039    0.00644   -0.00574
AFIX  43
H3    2    0.740791    0.583568    0.150279    11.00000   -1.20000
AFIX   0
O3    4    0.459056    0.313790    0.252820    11.00000    0.01861    0.01713 =
         0.01985   -0.00257    0.00415    0.00335
C4    1    0.526528    0.552934    0.143489    11.00000    0.02269    0.01630 =
         0.01495   -0.00282    0.00507   -0.00037
C5    1    0.447821    0.507480    0.201005    11.00000    0.01640    0.01648 =
         0.01457   -0.00358    0.00402    0.00010
AFIX  43
H5    2    0.339465    0.506410    0.167914    11.00000   -1.20000
AFIX   0
C6    1    0.522631    0.463201    0.306025    11.00000    0.01600    0.01416 =
         0.01358   -0.00415    0.00420   -0.00015
C7    1    0.428703    0.414419    0.364352    11.00000    0.01204    0.01433 =
         0.01404   -0.00060    0.00295    0.00108
AFIX  13
H7    2    0.336497    0.437713    0.375540    11.00000   -1.20000
AFIX   0
C8    1    0.517853    0.386047    0.508829    11.00000    0.01422    0.01700 =
         0.01458   -0.00101    0.00262    0.00391
AFIX  13
H8    2    0.538072    0.423340    0.577013    11.00000   -1.20000
AFIX   0
C9    1    0.440821    0.601437    0.034370    11.00000    0.02378    0.01898 =
         0.01999    0.00192    0.00677    0.00034
AFIX 137
H9A   2    0.373678    0.577721   -0.045338    11.00000   -1.50000
H9B   2    0.513848    0.627814    0.001870    11.00000   -1.50000
H9C   2    0.379352    0.630232    0.075809    11.00000   -1.50000
AFIX   0
C10   1    0.374802    0.360077    0.253678    11.00000    0.01593    0.01412 =
         0.01454    0.00133    0.00671   -0.00190
C11   1    0.225426    0.366379    0.143491    11.00000    0.01533    0.01522 =
         0.01556    0.00238    0.00406   -0.00296
C12   1    0.197454    0.323881    0.028335    11.00000    0.02029    0.01648 =
         0.01934    0.00033    0.00684   -0.00422
AFIX  43
H12   2    0.271363    0.291789    0.023964    11.00000   -1.20000
AFIX   0
C13   1    0.062377    0.328340   -0.079520    11.00000    0.02562    0.02370 =
         0.01621   -0.00184    0.00363   -0.00979
AFIX  43
H13   2    0.044238    0.299621   -0.157874    11.00000   -1.20000
AFIX   0
C14   1   -0.046110    0.374852   -0.072621    11.00000    0.01897    0.03078 =
         0.01958    0.00458   -0.00182   -0.00648
AFIX  43
H14   2   -0.138082    0.378269   -0.146955    11.00000   -1.20000
AFIX   0
C15   1   -0.020945    0.416276    0.042031    11.00000    0.01702    0.02574 =
         0.02626    0.00271    0.00174    0.00151
AFIX  43
H15   2   -0.096417    0.447547    0.046789    11.00000   -1.20000
AFIX   0
C16   1    0.114612    0.412338    0.150567    11.00000    0.01703    0.01930 =
         0.01953   -0.00057    0.00295   -0.00126
AFIX  43
H16   2    0.131558    0.440856    0.229160    11.00000   -1.20000
AFIX   0
C17   1    0.432966    0.333921    0.567046    11.00000    0.01909    0.01653 =
         0.01222   -0.00302    0.00451    0.00095
C18   1    0.514815    0.288578    0.664843    11.00000    0.01810    0.02264 =
         0.01575   -0.00077    0.00417    0.00414
AFIX  43
H18   2    0.623299    0.289761    0.692885    11.00000   -1.20000
AFIX   0
C19   1    0.439507    0.241842    0.721484    11.00000    0.02609    0.02286 =
         0.01763    0.00467    0.00667    0.00576
AFIX  43
H19   2    0.496709    0.211000    0.787384    11.00000   -1.20000
AFIX   0
C20   1    0.281115    0.239728    0.682690    11.00000    0.02595    0.02341 =
         0.02029    0.00249    0.01054   -0.00222
AFIX  43
H20   2    0.229764    0.207135    0.720474    11.00000   -1.20000
AFIX   0
C21   1    0.198634    0.285518    0.588483    11.00000    0.01754    0.03056 =
         0.02419    0.00316    0.00651   -0.00064
AFIX  43
H21   2    0.090172    0.285003    0.563067    11.00000   -1.20000
AFIX   0
C22   1    0.274061    0.332366    0.530778    11.00000    0.01854    0.02330 =
         0.01877    0.00561    0.00383    0.00331
AFIX  43
H22   2    0.216522    0.363570    0.466031    11.00000   -1.20000
AFIX   0
HKLF 4


REM  2a_cis.res in P2(1)/n
REM wR2 = 0.0946, GooF = S = 1.030, Restrained GooF = 1.030 for all data
REM R1 = 0.0382 for 2937 Fo > 4sig(Fo) and 0.0418 for all 3225 data
REM 249 parameters refined using 0 restraints

END

WGHT      0.0362      2.0147

REM Instructions for potential hydrogen bonds
HTAB N1 O3
EQIV $1 -x+1, -y+1, -z+1
HTAB C7 O2_$1

REM Highest difference peak  1.013,  deepest hole -0.437,  1-sigma level  0.057
Q1    1   0.4288  0.6661  0.0643  11.00000  0.05    1.01
Q2    1   0.3283  0.6111  0.0039  11.00000  0.05    0.55
Q3    1   0.7564  0.3781  0.5527  11.00000  0.05    0.38
Q4    1   0.7338  0.4435  0.4085  11.00000  0.05    0.31
Q5    1   0.4750  0.3986  0.4362  11.00000  0.05    0.29
Q6    1   0.3994  0.3878  0.3075  11.00000  0.05    0.27
Q7    1   0.2909  0.3664  0.2014  11.00000  0.05    0.26
Q8    1   0.6071  0.4688  0.3569  11.00000  0.05    0.21
Q9    1   0.4488  0.5898 -0.0599  11.00000  0.05    0.19
Q10   1   0.4798  0.2757  0.7233  11.00000  0.05    0.19
;
_shelx_res_checksum                     2517

_shelx_hkl_file                         
;
  -1   0   0    0.01    0.02
  -1   0   0    0.00    0.02
  -1   0   0    0.02    0.02
  -1   0   0    0.07    0.02
   1   0   0    0.01    0.02
   1   0   0   -0.01    0.02
   2   0   0   10.58    0.41
   2   0   0   10.03    0.41
  -2   0   0   10.12    0.44
  -3   0   0   -0.02    0.06
   3   0   0    0.09    0.06
   3   0   0    0.01    0.05
   4   0   0  165.06    5.15
   4   0   0  162.99    5.16
  -4   0   0  159.14    5.22
  -5   0   0    0.07    0.09
   5   0   0    0.14    0.09
   5   0   0    0.05    0.07
   6   0   0    0.06    0.09
  -6   0   0    0.01    0.10
   6   0   0    0.10    0.10
   7   0   0    0.05    0.11
  -7   0   0    0.12    0.14
   7   0   0    0.26    0.14
  -8   0   0   39.26    1.56
  -8   0   0   38.59    1.69
   8   0   0   39.18    1.57
   8   0   0   38.83    1.60
  -9   0   0    0.02    0.17
  -9   0   0    0.05    0.13
   9   0   0   -0.12    0.12
   9   0   0   -0.11    0.12
  10   0   0    2.31    0.40
 -10   0   0    3.18    0.44
  10   0   0    3.62    0.46
 -10   0   0    3.21    0.53
 -11   0   0    0.22    0.19
  11   0   0    0.29    0.21
 -11   0   0    0.24    0.24
 -12   0   0   10.29    0.92
 -12   0   0   10.97    0.79
  12   0   0   10.96    0.87
  13   0   0   -0.10    0.26
 -13   0   0    0.26    0.22
   0  -1   0   -0.09    0.01
   0  -1   0   -0.11    0.00
   0   1   0   -0.10    0.01
   0   1   0   -0.09    0.01
   0   1   0   -0.09    0.01
   1  -1   0  110.16    3.35
  -1  -1   0  107.80    3.34
  -1  -1   0  103.92    3.34
   1  -1   0  108.45    3.36
  -1  -1   0  103.16    3.36
   1  -1   0  110.32    3.34
  -1  -1   0  103.11    3.34
   1  -1   0  108.77    3.35
   1   1   0  106.25    3.34
   1   1   0  110.70    3.37
  -1   1   0  113.07    3.35
   1   1   0  105.92    3.34
  -1   1   0  111.32    3.35
  -1   1   0  109.66    3.36
  -1   1   0  110.16    3.34
   2  -1   0   20.79    0.72
   2  -1   0   21.74    0.74
  -2  -1   0   21.19    0.77
   2  -1   0   20.90    0.74
   2   1   0   20.93    0.74
  -2   1   0   21.22    0.77
   2   1   0   21.11    0.73
  -3  -1   0  112.99    3.62
   3  -1   0  110.95    3.57
   3  -1   0  110.63    3.53
   3  -1   0  114.19    3.57
   3   1   0  111.10    3.56
   3   1   0  114.76    3.56
  -3   1   0  109.71    3.62
   4  -1   0   33.70    1.22
   4  -1   0   36.19    1.24
  -4  -1   0   33.65    1.28
   4   1   0   33.23    1.21
  -4   1   0   33.45    1.28
   4   1   0   32.27    1.21
   5  -1   0    0.12    0.09
   5  -1   0    0.05    0.08
  -5  -1   0    0.35    0.13
   5   1   0    0.29    0.11
  -5   1   0   -0.03    0.09
   5   1   0    0.61    0.14
   6  -1   0   10.40    0.56
  -6  -1   0    9.32    0.60
   6  -1   0   10.74    0.57
   6   1   0   10.32    0.55
  -6   1   0   10.18    0.63
   6   1   0    9.90    0.54
  -7  -1   0   21.94    0.94
   7  -1   0   19.23    0.94
   7  -1   0   20.07    0.95
  -7  -1   0   22.14    1.06
  -7   1   0   20.15    1.04
   7   1   0   21.39    0.96
   7   1   0   21.25    0.95
   8  -1   0    4.60    0.42
  -8  -1   0    4.86    0.41
   8  -1   0    4.03    0.45
  -8  -1   0    4.88    0.55
   8   1   0    4.97    0.44
   8   1   0    5.02    0.43
  -8   1   0    4.33    0.52
  -9  -1   0   28.33    1.40
   9  -1   0   27.11    1.29
  -9  -1   0   26.62    1.22
   9  -1   0   27.84    1.26
  -9   1   0   27.48    1.24
   9   1   0   28.18    1.29
  -9   1   0   28.00    1.40
   9   1   0   26.40    1.22
  10  -1   0    1.58    0.36
 -10  -1   0    1.19    0.27
  10  -1   0    2.09    0.38
 -10  -1   0    1.55    0.37
  10   1   0    1.65    0.35
 -10   1   0    1.28    0.29
  10   1   0    1.57    0.31
 -10   1   0    2.51    0.48
 -11  -1   0    1.84    0.37
 -11  -1   0    1.25    0.37
  11  -1   0    0.91    0.33
  11   1   0    1.72    0.39
 -11   1   0    1.49    0.42
 -11   1   0    1.99    0.38
  12  -1   0    4.59    0.64
 -12  -1   0    5.36    0.75
 -12  -1   0    5.17    0.61
 -12   1   0    4.08    0.66
  12   1   0    5.46    0.69
 -12   1   0    4.73    0.60
  13  -1   0    0.52    0.33
 -13  -1   0    0.28    0.23
  13   1   0    0.29    0.27
 -13   1   0    0.78    0.29
   0  -2   0   74.80    2.20
   0  -2   0   59.47    2.19
   0   2   0   74.05    2.19
   0   2   0   73.82    2.20
   0   2   0   71.56    2.20
  -1  -2   0    0.03    0.03
   1  -2   0    0.13    0.04
  -1  -2   0    0.04    0.03
   1  -2   0    0.08    0.03
   1  -2   0    0.06    0.03
  -1  -2   0    0.04    0.02
   1  -2   0    0.08    0.03
  -1   2   0    0.20    0.03
  -1   2   0    0.09    0.03
  -1   2   0    0.07    0.04
   1   2   0    0.14    0.03
   1   2   0    0.09    0.04
   1   2   0    0.13    0.03
  -1   2   0    0.12    0.03
  -1   2   0    0.18    0.04
   2  -2   0    7.23    0.30
   2  -2   0    6.98    0.29
   2  -2   0    7.38    0.32
  -2  -2   0    6.97    0.33
   2  -2   0    7.06    0.31
  -2  -2   0    6.74    0.29
   2   2   0    7.02    0.30
  -2   2   0    7.16    0.34
   2   2   0    7.00    0.30
   3  -2   0    0.19    0.07
   3  -2   0    0.34    0.07
  -3  -2   0    0.41    0.08
  -3  -2   0    0.62    0.13
   3  -2   0    0.40    0.09
   3  -2   0    0.40    0.09
   3   2   0    0.47    0.09
  -3   2   0    0.46    0.11
   3   2   0    0.52    0.09
   4  -2   0    0.69    0.13
  -4  -2   0    0.59    0.12
  -4  -2   0    0.84    0.17
   4  -2   0    0.39    0.11
   4  -2   0    0.70    0.11
   4   2   0    0.71    0.13
   4   2   0    0.74    0.13
  -4   2   0    0.75    0.16
  -5  -2   0    1.47    0.19
   5  -2   0    1.64    0.22
  -5  -2   0    1.54    0.25
   5  -2   0    1.54    0.21
   5   2   0    1.03    0.17
   5   2   0    1.09    0.18
  -5   2   0    1.42    0.24
  -6  -2   0    7.30    0.52
   6  -2   0    8.23    0.49
  -6  -2   0    7.22    0.44
   6  -2   0    7.38    0.47
  -6   2   0    7.82    0.54
   6   2   0    7.04    0.45
   6   2   0    7.56    0.45
   7  -2   0   14.34    0.80
   7  -2   0   16.28    0.83
  -7  -2   0   17.58    0.91
  -7  -2   0   18.20    0.81
   7   2   0   17.55    0.83
  -7   2   0   16.27    0.91
   7   2   0   17.83    0.82
  -8  -2   0    0.11    0.13
   8  -2   0    0.06    0.14
   8  -2   0   -0.05    0.13
  -8  -2   0    0.02    0.16
   8   2   0    0.13    0.14
   8   2   0   -0.08    0.10
  -8   2   0    0.14    0.16
   9  -2   0    0.23    0.20
  -9  -2   0    0.87    0.22
  -9  -2   0    0.80    0.27
   9  -2   0    0.79    0.24
   9   2   0    0.57    0.21
  -9   2   0    0.65    0.28
   9   2   0    0.42    0.19
  10  -2   0    0.74    0.25
 -10  -2   0    0.48    0.21
  10  -2   0    1.01    0.29
 -10  -2   0    1.02    0.32
  10   2   0    0.65    0.25
  10   2   0    0.45    0.19
 -10   2   0    0.61    0.22
 -10   2   0    0.84    0.33
 -11  -2   0    3.06    0.45
  11  -2   0    2.09    0.41
 -11  -2   0    3.25    0.54
 -11   2   0    2.36    0.50
 -11   2   0    1.68    0.35
  11   2   0    2.54    0.45
 -12  -2   0    0.29    0.31
  12  -2   0    0.16    0.23
 -12  -2   0   -0.13    0.16
  12   2   0   -0.13    0.18
 -12   2   0   -0.03    0.18
 -12   2   0   -0.11    0.25
  13  -2   0    1.34    0.43
 -13  -2   0    1.70    0.37
 -13   2   0    2.53    0.46
  13   2   0    1.81    0.46
  14   2   0    1.48    0.56
   0  -3   0    0.04    0.02
   0  -3   0    0.00    0.02
   0  -3   0    0.00    0.02
   0  -3   0    0.26    0.05
   0   3   0   -0.02    0.02
   0   3   0    0.03    0.02
   0   3   0    0.05    0.03
   0   3   0    0.16    0.04
   1  -3   0    0.38    0.06
  -1  -3   0    0.73    0.06
   1  -3   0    0.45    0.06
   1  -3   0    0.61    0.07
   1  -3   0    0.42    0.06
  -1  -3   0    0.56    0.07
   1  -3   0    0.71    0.07
  -1  -3   0    0.72    0.06
  -1  -3   0    0.63    0.07
   1   3   0    0.66    0.06
  -1   3   0    0.47    0.07
  -1   3   0    0.62    0.06
   2  -3   0   44.74    1.45
   2  -3   0   44.03    1.45
   2  -3   0   42.73    1.46
  -2  -3   0   47.43    1.50
  -2  -3   0   45.53    1.45
   2  -3   0   42.62    1.46
  -2   3   0   43.01    1.49
   2   3   0   45.74    1.45
   3  -3   0    1.26    0.16
  -3  -3   0    2.31    0.20
   3  -3   0    1.63    0.14
  -3  -3   0    2.05    0.16
   3  -3   0    1.66    0.14
  -3   3   0    1.49    0.18
   3   3   0    1.67    0.14
  -4  -3   0   23.02    0.85
  -4  -3   0   21.98    0.91
   4  -3   0   21.24    0.82
   4  -3   0   21.43    0.86
   4  -3   0   21.21    0.86
   4   3   0   23.07    0.85
   4   3   0   22.63    0.85
  -4   3   0   20.56    0.91
   5  -3   0    0.91    0.17
   5  -3   0    0.82    0.17
  -5  -3   0    1.29    0.23
  -5  -3   0    1.27    0.18
   5   3   0    1.51    0.19
   5   3   0    1.23    0.19
  -5   3   0    0.90    0.20
   6  -3   0   18.41    0.84
  -6  -3   0   17.43    0.88
  -6  -3   0   18.00    0.80
   6  -3   0   19.24    0.85
   6   3   0   17.39    0.79
   6   3   0   17.17    0.80
  -6   3   0   18.80    0.92
   7  -3   0   11.74    0.66
  -7  -3   0    9.99    0.67
  -7  -3   0   10.87    0.60
   7  -3   0   10.73    0.63
  -7   3   0   11.30    0.73
   7   3   0   10.20    0.60
   7   3   0   10.42    0.59
  -8  -3   0   11.35    0.64
   8  -3   0    9.80    0.65
   8  -3   0    9.96    0.66
  -8  -3   0   10.42    0.72
   8   3   0   10.35    0.61
  -8   3   0   10.52    0.75
   8   3   0   10.35    0.64
  -9  -3   0    0.18    0.14
  -9  -3   0    0.45    0.23
   9  -3   0    0.16    0.16
   9  -3   0    0.22    0.17
   9   3   0    0.17    0.16
   9   3   0    0.26    0.16
  -9   3   0    0.34    0.23
 -10  -3   0    0.18    0.20
  10  -3   0    0.06    0.21
  10  -3   0    0.20    0.20
 -10  -3   0   -0.02    0.13
  10   3   0   -0.01    0.17
  10   3   0    0.11    0.15
 -10   3   0    0.01    0.20
 -11  -3   0    0.79    0.25
 -11  -3   0    0.49    0.30
  11  -3   0    1.07    0.34
  11   3   0    0.72    0.27
 -11   3   0    0.73    0.31
 -11   3   0    1.43    0.33
  12  -3   0    1.41    0.40
 -12  -3   0    0.87    0.38
 -12  -3   0    0.77    0.27
 -12   3   0    1.85    0.50
 -12   3   0    1.44    0.36
  12   3   0    1.22    0.35
 -13  -3   0    3.91    0.66
 -13  -3   0    2.60    0.46
  13  -3   0    2.61    0.56
 -13   3   0    2.47    0.47
  13   3   0    2.94    0.56
  14   3   0    0.20    0.37
   0  -4   0  210.31    6.42
   0  -4   0  200.76    6.39
   0  -4   0  202.60    6.38
   0   4   0  212.77    7.60
   1  -4   0  279.68    8.70
  -1  -4   0  285.11    8.73
  -1  -4   0  276.26    8.65
   1  -4   0  286.23    8.76
  -1  -4   0  285.11    8.70
   1  -4   0  278.32    8.71
   1  -4   0  268.79    8.67
  -1  -4   0  277.31    8.66
  -1   4   0  292.74    8.77
   1   4   0  282.64    8.67
  -2  -4   0   15.68    0.59
   2  -4   0   14.18    0.56
   2  -4   0   14.28    0.54
   2  -4   0   15.07    0.54
   2  -4   0   13.88    0.56
  -2  -4   0   14.59    0.57
  -2  -4   0   14.70    0.54
   2   4   0   15.63    0.54
  -2   4   0   13.92    0.58
   3  -4   0    3.33    0.20
  -3  -4   0    2.69    0.21
   3  -4   0    2.83    0.19
  -3  -4   0    2.32    0.21
   3  -4   0    3.11    0.22
  -3  -4   0    2.48    0.18
   3  -4   0    2.86    0.21
   3   4   0    2.78    0.19
  -3   4   0    3.21    0.25
  -4  -4   0   12.69    0.53
  -4  -4   0   12.10    0.59
   4  -4   0   10.93    0.51
   4  -4   0   10.82    0.54
   4  -4   0   11.19    0.50
   4  -4   0   11.65    0.55
  -4   4   0   10.93    0.58
   4   4   0   11.68    0.52
   4   4   0   12.72    0.53
  -5  -4   0   40.69    1.47
   5  -4   0   39.09    1.50
  -5  -4   0   42.68    1.57
   5  -4   0   42.16    1.45
   5  -4   0   42.69    1.52
  -5   4   0   39.01    1.57
   5   4   0   38.90    1.45
   5   4   0   41.21    1.48
   6  -4   0    7.18    0.47
  -6  -4   0    7.85    0.52
   6  -4   0    7.29    0.47
  -6  -4   0    6.36    0.41
  -6   4   0    8.00    0.55
   6   4   0    7.13    0.44
   6   4   0    6.61    0.42
  -7  -4   0   18.57    0.99
  -7  -4   0   20.34    0.92
   7  -4   0   19.97    0.96
   7  -4   0   21.41    0.99
  -7   4   0   21.92    1.08
   7   4   0   20.62    0.94
   7   4   0   21.68    0.92
  -8  -4   0   -0.11    0.09
   8  -4   0   -0.12    0.11
  -8  -4   0   -0.05    0.14
   8  -4   0   -0.18    0.10
   8   4   0   -0.03    0.11
  -8   4   0   -0.09    0.15
   8   4   0    0.05    0.13
  -9  -4   0    3.85    0.44
   9  -4   0    5.27    0.56
  -9  -4   0    5.65    0.63
   9  -4   0    5.23    0.56
  -9   4   0    7.06    0.74
   9   4   0    4.24    0.46
   9   4   0    6.40    0.51
  10  -4   0    0.86    0.26
  10  -4   0    1.06    0.30
 -10  -4   0    1.34    0.30
 -10  -4   0    1.09    0.34
 -10   4   0    1.52    0.39
  10   4   0    1.43    0.32
  11  -4   0    4.90    0.63
  11  -4   0    7.02    0.81
 -11  -4   0    5.60    0.71
 -11  -4   0    5.70    0.61
 -11   4   0    5.37    0.60
 -11   4   0    5.29    0.74
  11   4   0    5.18    0.63
 -12  -4   0    0.73    0.31
 -12  -4   0    0.99    0.39
 -12  -4   0    0.46    0.25
  12  -4   0    1.29    0.41
 -12   4   0    0.59    0.37
 -12   4   0    0.52    0.26
  12   4   0    0.89    0.33
 -13  -4   0    5.92    0.79
 -13  -4   0    6.13    0.67
  13  -4   0    4.65    0.69
  13   4   0    5.59    0.73
 -13   4   0    5.46    0.67
   0  -5   0    0.16    0.04
   0  -5   0    0.21    0.04
   0  -5   0    0.19    0.04
   0   5   0    0.19    0.05
  -1  -5   0   72.37    2.27
  -1  -5   0   73.69    2.25
  -1  -5   0   69.44    2.25
   1  -5   0   69.49    2.26
  -1  -5   0   75.56    2.26
   1  -5   0   68.75    2.23
   1  -5   0   67.14    2.23
   1  -5   0   68.43    2.26
   1   5   0   72.82    2.23
  -1   5   0   70.96    2.26
   2  -5   0   19.41    0.73
  -2  -5   0   19.58    0.74
   2  -5   0   18.90    0.69
   2  -5   0   19.54    0.73
  -2  -5   0   19.91    0.70
   2  -5   0   19.12    0.69
  -2   5   0   20.10    0.75
   2   5   0   19.72    0.69
  -3  -5   0    4.31    0.25
   3  -5   0    5.41    0.30
  -3  -5   0    4.38    0.28
   3  -5   0    5.03    0.26
  -3  -5   0    4.35    0.29
   3  -5   0    4.60    0.26
  -3   5   0    5.53    0.33
   3   5   0    3.90    0.24
   4  -5   0   85.86    2.72
   4  -5   0   82.47    2.77
  -4  -5   0   84.89    2.80
  -4  -5   0   82.91    2.72
   4  -5   0   80.36    2.76
  -4  -5   0   81.58    2.78
   4  -5   0   84.84    2.73
   4   5   0   83.57    2.72
  -4   5   0   81.25    2.82
  -5  -5   0    6.79    0.38
   5  -5   0    6.11    0.40
   5  -5   0    6.43    0.38
   5  -5   0    6.29    0.36
   5  -5   0    5.65    0.39
  -5  -5   0    5.94    0.42
   5   5   0    5.88    0.37
  -5   5   0    6.64    0.47
  -6  -5   0   32.82    1.26
   6  -5   0   31.39    1.31
  -6  -5   0   33.09    1.37
   6  -5   0   34.30    1.34
  -6   5   0   32.82    1.40
   6   5   0   31.59    1.26
   7  -5   0    3.64    0.42
   7  -5   0    5.01    0.42
  -7  -5   0    4.92    0.51
  -7  -5   0    4.67    0.37
   7   5   0    4.09    0.35
  -7   5   0    4.70    0.53
   8  -5   0    0.90    0.24
   8  -5   0    0.70    0.22
  -8  -5   0    0.48    0.17
  -8  -5   0    0.23    0.18
  -8   5   0    0.94    0.29
   8   5   0    0.39    0.17
  -9  -5   0    9.86    0.63
   9  -5   0    9.22    0.68
   9  -5   0    8.58    0.67
  -9  -5   0    9.94    0.74
  -9   5   0   11.18    0.81
   9   5   0    9.51    0.64
  10  -5   0    1.04    0.30
  10  -5   0    1.29    0.34
 -10  -5   0    0.79    0.24
 -10  -5   0    0.62    0.29
  10   5   0    1.07    0.31
 -10   5   0    2.01    0.46
 -11  -5   0    2.26    0.47
  11  -5   0    3.00    0.49
 -11  -5   0    2.32    0.38
 -11  -5   0    4.12    0.62
  11  -5   0    2.32    0.45
  11   5   0    3.06    0.48
 -11   5   0    3.00    0.56
 -12  -5   0    0.30    0.22
 -12  -5   0    0.30    0.26
 -12  -5   0   -0.43    0.20
  12  -5   0   -0.22    0.22
 -12   5   0   -0.07    0.36
 -12   5   0   -0.02    0.20
  12   5   0    0.00    0.22
 -13  -5   0    1.10    0.32
  13  -5   0    1.07    0.42
 -13  -5   0    0.89    0.39
 -13   5   0    0.82    0.30
  13   5   0    0.92    0.36
   0  -6   0   25.84    0.89
   0  -6   0   25.68    0.88
   0  -6   0   26.20    0.88
   0   6   0   27.06    0.90
   1  -6   0    3.59    0.18
  -1  -6   0    3.60    0.21
   1  -6   0    3.80    0.19
  -1  -6   0    4.28    0.21
  -1  -6   0    3.68    0.19
   1  -6   0    3.90    0.21
   1  -6   0    3.97    0.21
   1   6   0    3.84    0.18
   1   6   0    3.64    0.21
   2  -6   0    0.30    0.07
   2  -6   0    0.20    0.07
   2  -6   0    0.44    0.08
  -2  -6   0    0.45    0.09
  -2  -6   0    0.31    0.07
  -2  -6   0    0.38    0.09
   2  -6   0    0.31    0.09
   2   6   0    0.47    0.08
  -2   6   0    0.49    0.10
   3  -6   0   28.14    1.06
  -3  -6   0   28.91    1.09
   3  -6   0   28.60    1.02
  -3  -6   0   29.31    1.08
   3  -6   0   28.49    1.07
   3  -6   0   28.94    1.03
  -3  -6   0   28.37    1.03
  -3   6   0   28.72    1.10
   3   6   0   29.83    1.02
   4  -6   0    1.29    0.20
   4  -6   0    1.26    0.16
   4  -6   0    1.25    0.19
   4  -6   0    1.15    0.17
  -4  -6   0    1.34    0.17
  -4  -6   0    1.41    0.21
  -4  -6   0    1.26    0.20
   4   6   0    1.18    0.16
  -4   6   0    1.52    0.23
  -5  -6   0   12.95    0.61
   5  -6   0   13.46    0.66
   5  -6   0   14.21    0.68
   5  -6   0   12.48    0.61
  -5  -6   0   13.25    0.67
   5  -6   0   13.47    0.61
  -5  -6   0   14.33    0.70
   5   6   0   13.54    0.62
  -5   6   0   12.97    0.71
   6  -6   0    0.01    0.08
   6  -6   0    0.09    0.12
  -6  -6   0    0.05    0.11
  -6  -6   0    0.07    0.10
   6  -6   0    0.18    0.12
  -6  -6   0    0.04    0.08
  -6   6   0   -0.11    0.11
   6   6   0    0.05    0.09
  -7  -6   0    2.88    0.40
  -7  -6   0    2.53    0.30
   7  -6   0    2.77    0.35
   7  -6   0    2.54    0.35
  -7  -6   0    3.43    0.43
   7   6   0    3.07    0.35
  -7   6   0    2.52    0.41
  -8  -6   0    0.10    0.15
  -8  -6   0    0.06    0.10
   8  -6   0   -0.02    0.12
  -8  -6   0   -0.08    0.14
   8  -6   0    0.02    0.13
   8   6   0    0.25    0.14
  -8   6   0    0.11    0.18
  -9  -6   0    0.85    0.27
   9  -6   0    0.88    0.27
   9  -6   0    0.79    0.26
  -9  -6   0    0.76    0.21
  -9  -6   0    1.39    0.32
   9   6   0    0.93    0.25
  -9   6   0    1.00    0.32
  10  -6   0   18.21    1.05
 -10  -6   0   17.95    1.07
 -10  -6   0   19.17    0.98
 -10  -6   0   16.89    1.07
  10  -6   0   17.48    1.05
 -10   6   0   19.20    1.19
  10   6   0   18.43    1.00
 -11  -6   0   -0.09    0.22
 -11  -6   0   -0.05    0.15
  11  -6   0    0.44    0.26
 -11  -6   0    0.03    0.22
  11  -6   0    0.39    0.27
  11   6   0    0.18    0.23
 -11   6   0   -0.08    0.21
 -12  -6   0    2.66    0.55
  12  -6   0    2.80    0.55
 -12  -6   0    2.96    0.57
 -12  -6   0    3.22    0.48
 -12   6   0    3.08    0.52
  12   6   0    3.79    0.59
 -13  -6   0   -0.07    0.19
 -13  -6   0    0.44    0.33
  13  -6   0    0.01    0.30
 -13   6   0    0.16    0.23
  13   6   0    0.08    0.28
   0  -7   0    0.14    0.05
   0  -7   0    0.17    0.05
   0   7   0    0.18    0.06
   1  -7   0    8.27    0.34
  -1  -7   0    8.21    0.35
   1  -7   0    7.97    0.37
  -1  -7   0    8.32    0.37
   1  -7   0    8.11    0.36
   1   7   0    8.29    0.38
  -1   7   0    7.82    0.36
   2  -7   0   12.75    0.48
   2  -7   0   11.84    0.48
   2  -7   0   12.24    0.52
  -2  -7   0   11.68    0.53
  -2  -7   0   11.68    0.51
   2  -7   0   12.17    0.52
   2   7   0   11.64    0.46
  -2   7   0   11.69    0.52
   3  -7   0   83.33    2.70
   3  -7   0   78.12    2.64
  -3  -7   0   84.48    2.66
  -3  -7   0   81.86    2.70
   3  -7   0   77.60    2.64
   3  -7   0   80.40    2.70
  -3  -7   0   83.80    2.72
   3   7   0   85.29    2.64
  -3   7   0   80.11    2.73
   4  -7   0    0.10    0.08
   4  -7   0    0.15    0.08
   4  -7   0    0.19    0.10
  -4  -7   0    0.03    0.08
   4  -7   0    0.23    0.09
  -4  -7   0    0.06    0.08
  -4  -7   0    0.05    0.06
   4   7   0    0.00    0.05
  -4   7   0    0.21    0.12
   5  -7   0   11.39    0.60
   5  -7   0   10.74    0.53
   5  -7   0   12.55    0.62
  -5  -7   0   10.15    0.58
   5  -7   0   12.09    0.57
  -5  -7   0   10.57    0.53
  -5  -7   0   11.66    0.62
   5   7   0   10.70    0.53
  -5   7   0   10.01    0.63
  -6  -7   0    7.33    0.49
   6  -7   0    5.73    0.44
   6  -7   0    6.65    0.40
  -6  -7   0    6.56    0.49
   6  -7   0    6.29    0.42
   6  -7   0    6.61    0.46
  -6  -7   0    6.41    0.41
   6   7   0    7.34    0.43
  -6   7   0    5.36    0.49
  -7  -7   0    1.97    0.33
   7  -7   0    3.02    0.40
   7  -7   0    2.95    0.37
  -7  -7   0    2.04    0.27
  -7  -7   0    3.31    0.43
  -7   7   0    2.31    0.40
   7   7   0    2.46    0.32
   8  -7   0   13.52    0.79
  -8  -7   0   12.08    0.78
  -8  -7   0   12.78    0.78
  -8  -7   0   12.27    0.68
   8  -7   0   12.48    0.77
   8   7   0   12.42    0.70
  -8   7   0   11.91    0.84
  -9  -7   0    2.98    0.46
   9  -7   0    3.27    0.48
   9  -7   0    2.63    0.43
  -9  -7   0    3.32    0.48
  -9  -7   0    2.85    0.38
  -9   7   0    3.33    0.53
   9   7   0    2.66    0.39
 -10  -7   0    0.09    0.20
 -10  -7   0    0.18    0.21
 -10  -7   0    0.05    0.15
  10  -7   0   -0.03    0.18
  10  -7   0    0.20    0.23
 -10   7   0    0.34    0.27
  10   7   0   -0.06    0.17
 -11  -7   0    0.78    0.31
 -11  -7   0    0.50    0.22
  11  -7   0    0.31    0.26
  11  -7   0    0.78    0.34
 -11  -7   0    0.29    0.26
  11   7   0    0.63    0.28
 -11   7   0    0.58    0.34
 -12  -7   0    0.12    0.21
 -12  -7   0    0.02    0.25
  12  -7   0   -0.06    0.24
 -12  -7   0    0.16    0.25
 -12   7   0    0.26    0.23
  12   7   0    0.13    0.24
 -13  -7   0    0.88    0.40
 -13  -7   0    1.39    0.36
  13  -7   0    1.84    0.49
 -13   7   0    1.70    0.40
   0  -8   0    7.11    0.32
   0  -8   0    7.04    0.33
   0  -8   0    6.95    0.31
   0   8   0    7.40    0.34
  -1  -8   0   38.25    1.32
   1  -8   0   38.78    1.30
  -1  -8   0   41.14    1.31
   1  -8   0   39.34    1.33
   1  -8   0   36.75    1.34
   1  -8   0   38.58    1.30
  -1  -8   0   39.25    1.34
  -1   8   0   39.50    1.34
   1   8   0   40.63    1.35
  -2  -8   0    0.35    0.08
   2  -8   0    0.33    0.09
  -2  -8   0    0.41    0.10
   2  -8   0    0.22    0.07
  -2  -8   0    0.42    0.09
   2  -8   0    0.22    0.07
   2  -8   0    0.23    0.08
  -2   8   0    0.37    0.10
   2   8   0    0.38    0.07
  -3  -8   0    2.82    0.26
  -3  -8   0    2.96    0.22
   3  -8   0    4.23    0.29
  -3  -8   0    3.20    0.25
   3  -8   0    4.42    0.25
   3  -8   0    4.16    0.28
   3  -8   0    4.18    0.25
  -3   8   0    4.23    0.30
   3   8   0    3.35    0.22
   4  -8   0    6.15    0.35
   4  -8   0    5.97    0.35
  -4  -8   0    6.65    0.42
   4  -8   0    5.56    0.38
   4  -8   0    6.06    0.38
  -4  -8   0    6.45    0.39
  -4  -8   0    6.46    0.36
   4   8   0    5.94    0.33
  -4   8   0    6.30    0.43
  -5  -8   0   64.82    2.31
  -5  -8   0   67.52    2.40
   5  -8   0   71.50    2.43
   5  -8   0   69.43    2.40
  -5  -8   0   69.66    2.43
   5  -8   0   70.55    2.35
   5  -8   0   65.90    2.31
  -5   8   0   68.83    2.48
   5   8   0   66.35    2.30
  -6  -8   0   12.03    0.71
  -6  -8   0   11.95    0.69
   6  -8   0   12.22    0.64
   6  -8   0   14.32    0.73
   6  -8   0   12.90    0.63
  -6  -8   0   12.55    0.63
   6  -8   0   13.24    0.71
   6   8   0   12.87    0.63
  -6   8   0   13.53    0.79
  -7  -8   0    0.97    0.20
   7  -8   0    1.55    0.30
   7  -8   0    1.43    0.28
  -7  -8   0    1.18    0.27
  -7  -8   0    0.82    0.24
  -7   8   0    1.58    0.35
   7   8   0    0.85    0.20
  -8  -8   0    4.67    0.53
  -8  -8   0    5.29    0.42
   8  -8   0    5.26    0.57
  -8  -8   0    4.40    0.52
   8  -8   0    5.56    0.50
   8   8   0    4.81    0.42
  -8   8   0    4.81    0.59
  -9  -8   0    0.49    0.22
  -9  -8   0    0.20    0.20
   9  -8   0    0.10    0.19
   9  -8   0    0.14    0.17
  -9  -8   0    0.27    0.16
  -9   8   0    0.08    0.21
   9   8   0    0.01    0.15
  10  -8   0    7.06    0.73
  10  -8   0    6.71    0.73
 -10  -8   0    5.59    0.66
 -10  -8   0    6.14    0.72
 -10  -8   0    5.90    0.61
 -10   8   0    6.29    0.81
  10   8   0    6.01    0.62
  11  -8   0    4.62    0.65
  11  -8   0    5.35    0.68
 -11  -8   0    4.93    0.56
 -11  -8   0    4.18    0.62
 -11  -8   0    5.42    0.69
 -11   8   0    3.96    0.68
  11   8   0    5.36    0.61
 -12  -8   0    1.40    0.42
 -12  -8   0    1.23    0.32
  12  -8   0    1.05    0.41
 -12  -8   0    0.91    0.37
  12   8   0    1.81    0.43
 -13  -8   0    8.17    0.93
 -13  -8   0    7.25    0.74
  13  -8   0    5.65    0.81
 -13   8   0    7.01    0.77
   0  -9   0    0.04    0.06
   0  -9   0    0.08    0.04
   0  -9   0    0.05    0.05
   0   9   0    0.10    0.06
   1  -9   0   11.35    0.49
  -1  -9   0   11.22    0.46
   1  -9   0   11.01    0.46
  -1  -9   0   10.74    0.47
   1  -9   0   11.68    0.47
  -1  -9   0   11.71    0.50
   1  -9   0   10.92    0.50
  -1   9   0   12.03    0.50
   1   9   0   12.16    0.51
   2  -9   0    0.12    0.08
   2  -9   0    0.11    0.07
   2  -9   0    0.06    0.05
  -2  -9   0    0.03    0.06
  -2  -9   0    0.13    0.07
  -2  -9   0    0.10    0.06
   2  -9   0    0.13    0.06
   2   9   0    0.16    0.08
   2   9   0    0.03    0.05
  -2   9   0    0.06    0.06
   3  -9   0    5.18    0.30
   3  -9   0    5.32    0.31
   3  -9   0    5.25    0.34
   3  -9   0    4.85    0.33
  -3  -9   0    5.65    0.35
  -3  -9   0    5.59    0.31
  -3  -9   0    5.70    0.36
   3  -9   0    4.95    0.33
   3   9   0    5.52    0.29
  -3   9   0    5.35    0.36
   4  -9   0   18.38    0.83
   4  -9   0   17.52    0.76
   4  -9   0   17.87    0.81
  -4  -9   0   20.39    0.78
  -4  -9   0   19.98    0.84
  -4  -9   0   20.14    0.85
   4  -9   0   17.09    0.75
  -4   9   0   18.33    0.86
   4   9   0   18.45    0.74
  -5  -9   0    0.13    0.11
   5  -9   0    0.01    0.09
   5  -9   0    0.14    0.12
  -5  -9   0    0.14    0.09
   5  -9   0    0.17    0.11
   5  -9   0    0.06    0.08
  -5  -9   0    0.03    0.10
   5   9   0    0.15    0.09
  -5   9   0    0.10    0.13
   6  -9   0   47.68    1.85
   6  -9   0   48.61    1.74
  -6  -9   0   48.72    1.75
   6  -9   0   46.75    1.83
  -6  -9   0   46.22    1.82
   6  -9   0   46.85    1.77
  -6  -9   0   49.54    1.87
   6   9   0   48.61    1.74
  -6   9   0   48.28    1.94
  -7  -9   0   10.74    0.69
   7  -9   0    9.39    0.65
   7  -9   0   10.60    0.67
  -7  -9   0   11.21    0.60
   7  -9   0    9.67    0.55
  -7  -9   0   10.88    0.67
   7  -9   0    9.37    0.59
   7   9   0    9.55    0.57
  -7   9   0    9.49    0.72
  -8  -9   0    0.86    0.26
   8  -9   0    1.07    0.28
  -8  -9   0    0.98    0.26
  -8  -9   0    1.62    0.28
   8  -9   0    1.43    0.32
   8   9   0    0.65    0.20
  -8   9   0    1.49    0.36
   9  -9   0    2.35    0.42
  -9  -9   0    3.50    0.51
   9  -9   0    3.12    0.46
  -9  -9   0    3.46    0.49
  -9  -9   0    2.66    0.36
   9   9   0    3.25    0.40
  -9   9   0    3.36    0.55
 -10  -9   0    2.73    0.49
 -10  -9   0    1.80    0.34
 -10  -9   0    2.01    0.41
  10  -9   0    1.82    0.42
  10  -9   0    2.26    0.45
  10   9   0    2.14    0.37
 -10   9   0    1.78    0.45
  11  -9   0    0.90    0.36
  11  -9   0    0.66    0.31
 -11  -9   0    0.53    0.27
 -11  -9   0    0.59    0.31
 -11  -9   0    0.57    0.23
  11   9   0    0.38    0.23
 -11   9   0    0.93    0.38
 -12  -9   0    0.51    0.24
 -12  -9   0    0.81    0.36
  12  -9   0   -0.02    0.25
 -12  -9   0    0.54    0.32
  13  -9   0   -0.17    0.31
 -13  -9   0    0.28    0.25
 -13  -9   0    0.33    0.34
 -13   9   0   -0.15    0.20
   0 -10   0    2.15    0.16
   0 -10   0    2.09    0.18
   0 -10   0    2.16    0.16
   0  10   0    2.36    0.19
   1 -10   0   18.38    0.74
   1 -10   0   19.15    0.70
  -1 -10   0   18.37    0.73
  -1 -10   0   18.02    0.69
   1 -10   0   19.43    0.73
  -1 -10   0   18.44    0.71
   1 -10   0   18.57    0.69
  -1  10   0   17.41    0.72
   1  10   0   17.53    0.73
  -2 -10   0   30.53    1.07
   2 -10   0   30.02    1.12
  -2 -10   0   29.27    1.08
   2 -10   0   29.23    1.06
   2 -10   0   30.74    1.11
   2 -10   0   29.07    1.05
  -2 -10   0   29.55    1.10
  -2  10   0   28.30    1.10
   2  10   0   30.52    1.12
  -3 -10   0  140.59    4.49
   3 -10   0  142.81    4.41
  -3 -10   0  140.35    4.43
   3 -10   0  134.31    4.48
   3 -10   0  138.39    4.41
  -3 -10   0  138.31    4.46
  -3 -10   0  138.23    4.40
   3 -10   0  135.45    4.45
   3 -10   0  139.91    4.47
  -3  10   0  133.27    4.49
   3  10   0  138.75    4.37
  -4 -10   0    8.90    0.47
  -4 -10   0    9.51    0.53
   4 -10   0    9.64    0.53
   4 -10   0    9.57    0.48
   4 -10   0    9.55    0.52
   4 -10   0    9.84    0.48
  -4 -10   0    9.29    0.54
  -4  10   0    9.17    0.56
   4  10   0    9.41    0.45
  -5 -10   0   10.24    0.61
   5 -10   0    9.89    0.54
   5 -10   0   10.32    0.53
   5 -10   0   10.99    0.61
  -5 -10   0   11.18    0.55
   5 -10   0   10.02    0.59
  -5 -10   0   10.14    0.59
  -5  10   0   10.09    0.65
   5  10   0   10.49    0.52
   6 -10   0   16.20    0.84
   6 -10   0   18.75    0.90
  -6 -10   0   15.86    0.84
   6 -10   0   17.41    0.77
  -6 -10   0   14.77    0.81
  -6 -10   0   15.65    0.76
   6 -10   0   17.78    0.81
   6  10   0   15.38    0.74
  -6  10   0   16.37    0.92
   7 -10   0   16.38    0.86
   7 -10   0   15.23    0.78
   7 -10   0   14.04    0.83
  -7 -10   0   14.26    0.81
  -7 -10   0   14.38    0.74
   7 -10   0   14.33    0.72
  -7 -10   0   15.69    0.86
  -7  10   0   15.30    0.93
   7  10   0   14.92    0.74
  -8 -10   0    0.17    0.16
   8 -10   0    0.20    0.17
   8 -10   0    0.25    0.19
  -8 -10   0    0.31    0.15
  -8 -10   0    0.11    0.17
  -8  10   0    0.22    0.22
   8  10   0    0.14    0.13
  -9 -10   0   -0.06    0.11
   9 -10   0   -0.14    0.15
  -9 -10   0   -0.09    0.14
   9 -10   0   -0.19    0.15
  -9 -10   0   -0.01    0.17
   9  10   0    0.06    0.15
  -9  10   0   -0.16    0.18
  10 -10   0    0.44    0.29
  10 -10   0    0.66    0.28
 -10 -10   0    0.68    0.29
 -10 -10   0    0.65    0.30
 -10 -10   0    0.87    0.25
 -10  10   0    1.42    0.43
  10  10   0    0.85    0.26
 -11 -10   0    7.92    0.87
 -11 -10   0    5.24    0.69
  11 -10   0    5.78    0.73
 -11 -10   0    5.53    0.59
  11 -10   0    6.36    0.76
 -11  10   0    4.78    0.76
  12 -10   0    1.03    0.38
 -12 -10   0    1.54    0.44
 -12 -10   0    2.29    0.41
 -12 -10   0    2.28    0.53
 -13 -10   0    4.47    0.75
 -13  10   0    3.64    0.57
   1 -11   0    0.50    0.11
   1 -11   0    0.34    0.08
  -1 -11   0    0.29    0.09
   1 -11   0    0.26    0.09
   1 -11   0    0.25    0.08
  -1 -11   0    0.34    0.10
  -1 -11   0    0.19    0.07
   1  11   0    0.33    0.10
  -1  11   0    0.36    0.11
   2 -11   0   18.96    0.74
  -2 -11   0   20.33    0.80
   2 -11   0   18.90    0.74
   2 -11   0   19.33    0.80
   2 -11   0   19.28    0.79
  -2 -11   0   18.87    0.76
  -2  11   0   18.41    0.79
   2  11   0   19.75    0.81
   3 -11   0   20.12    0.89
  -3 -11   0   21.78    0.88
   3 -11   0   21.82    0.92
  -3 -11   0   22.91    0.92
  -3 -11   0   23.78    0.87
   3 -11   0   20.62    0.92
   3 -11   0   21.10    0.86
   3 -11   0   22.75    0.86
   3  11   0   23.43    0.83
  -3  11   0   21.93    0.94
  -4 -11   0    6.23    0.38
   4 -11   0    7.15    0.45
  -4 -11   0    6.33    0.44
  -4 -11   0    5.94    0.42
   4 -11   0    7.49    0.45
   4 -11   0    7.23    0.40
   4 -11   0    7.20    0.40
   4  11   0    5.80    0.35
  -4  11   0    7.21    0.49
  -5 -11   0   22.28    1.05
  -5 -11   0   24.33    0.98
   5 -11   0   22.66    1.04
   5 -11   0   23.60    0.97
  -5 -11   0   23.42    1.04
   5 -11   0   24.24    1.07
   5 -11   0   24.53    1.00
  -5  11   0   24.21    1.13
   5  11   0   24.04    0.94
  -6 -11   0   43.60    1.73
  -6 -11   0   45.68    1.83
  -6 -11   0   44.94    1.85
   6 -11   0   49.23    1.87
   6 -11   0   49.76    1.90
   6 -11   0   50.44    1.75
   6 -11   0   50.40    1.80
  -6  11   0   50.39    1.97
   6  11   0   45.81    1.72
  -7 -11   0    4.60    0.52
   7 -11   0    5.97    0.46
  -7 -11   0    6.19    0.45
   7 -11   0    5.72    0.50
   7 -11   0    5.93    0.52
   7 -11   0    6.49    0.44
  -7 -11   0    6.14    0.51
   7  11   0    5.50    0.41
  -7  11   0    7.28    0.74
   8 -11   0    0.51    0.22
  -8 -11   0    0.44    0.20
   8 -11   0    0.13    0.20
  -8 -11   0    0.31    0.16
  -8 -11   0    0.24    0.19
   8  11   0    0.31    0.15
  -8  11   0    0.19    0.21
  -9 -11   0   20.33    1.14
  -9 -11   0   20.89    1.13
  -9 -11   0   21.84    1.03
   9 -11   0   20.33    1.14
   9 -11   0   21.86    1.18
  -9  11   0   18.54    1.21
   9  11   0   19.62    1.00
  10 -11   0    7.19    0.77
 -10 -11   0    7.35    0.77
  10 -11   0    7.89    0.82
 -10 -11   0    8.58    0.72
 -10 -11   0    7.66    0.59
 -10  11   0    8.39    0.93
  10  11   0    8.47    0.62
 -11 -11   0    2.19    0.46
 -11 -11   0    2.54    0.48
 -11 -11   0    1.61    0.35
  11 -11   0    1.53    0.44
  11 -11   0    2.04    0.48
 -11  11   0    1.79    0.55
 -12 -11   0    0.12    0.28
 -12 -11   0    0.16    0.20
 -12 -11   0   -0.04    0.25
  12 -11   0   -0.19    0.27
   0 -12   0    8.28    0.39
   0 -12   0    9.10    0.43
   0 -12   0    7.81    0.42
   0 -12   0    8.07    0.40
   0  12   0    8.35    0.43
  -1 -12   0    0.03    0.05
   1 -12   0    0.06    0.07
   1 -12   0   -0.04    0.04
   1 -12   0   -0.03    0.05
  -1 -12   0    0.02    0.06
  -1 -12   0    0.02    0.06
   1 -12   0    0.07    0.08
  -1  12   0    0.04    0.07
   1  12   0   -0.01    0.06
   2 -12   0    8.16    0.45
  -2 -12   0    7.71    0.39
  -2 -12   0    7.52    0.42
  -2 -12   0    7.74    0.41
   2 -12   0    7.82    0.43
   2 -12   0    7.39    0.39
   2 -12   0    8.59    0.41
   2  12   0    7.48    0.43
  -2  12   0    7.59    0.44
  -3 -12   0    4.81    0.31
   3 -12   0    5.20    0.36
   3 -12   0    5.29    0.32
  -3 -12   0    4.11    0.31
   3 -12   0    4.93    0.31
  -3 -12   0    5.06    0.35
   3 -12   0    5.04    0.37
  -3  12   0    5.16    0.38
   3  12   0    4.53    0.27
   3  12   0    4.91    0.36
  -4 -12   0    5.11    0.38
   4 -12   0    5.42    0.35
   4 -12   0    4.72    0.38
  -4 -12   0    5.69    0.41
   4 -12   0    5.03    0.34
   4 -12   0    4.49    0.36
  -4 -12   0    4.73    0.32
  -4 -12   0    4.85    0.35
  -4  12   0    4.37    0.40
   4  12   0    5.00    0.30
   5 -12   0    0.10    0.14
   5 -12   0    0.09    0.11
   5 -12   0    0.22    0.11
  -5 -12   0    0.16    0.11
  -5 -12   0    0.32    0.15
   5 -12   0    0.14    0.13
  -5 -12   0    0.21    0.14
  -5  12   0    0.21    0.17
   5  12   0    0.23    0.11
   6 -12   0   47.00    1.74
   6 -12   0   48.28    1.87
  -6 -12   0   46.53    1.75
  -6 -12   0   47.24    1.87
   6 -12   0   52.02    1.81
  -6 -12   0   45.10    1.83
   6 -12   0   47.71    1.90
  -6  12   0   48.89    1.97
   6  12   0   45.19    1.71
  -7 -12   0   -0.04    0.12
  -7 -12   0    0.06    0.11
   7 -12   0    0.17    0.16
   7 -12   0    0.18    0.13
   7 -12   0   -0.03    0.16
   7 -12   0    0.07    0.14
  -7 -12   0   -0.03    0.14
  -7  12   0    0.11    0.18
   7  12   0    0.02    0.09
  -8 -12   0    4.35    0.40
  -8 -12   0    4.43    0.53
  -8 -12   0    4.60    0.56
   8 -12   0    3.85    0.50
   8 -12   0    3.70    0.46
   8 -12   0    3.90    0.53
  -8  12   0    4.40    0.61
   8  12   0    4.75    0.41
   9 -12   0   -0.12    0.18
   9 -12   0   -0.02    0.20
  -9 -12   0   -0.04    0.13
  -9 -12   0   -0.05    0.17
  -9 -12   0   -0.04    0.18
   9  12   0    0.04    0.15
  -9  12   0   -0.03    0.20
 -10 -12   0    0.06    0.23
 -10 -12   0    0.23    0.22
  10 -12   0    0.16    0.22
 -10 -12   0    0.13    0.18
  10 -12   0    0.13    0.24
 -10  12   0    0.06    0.27
  11 -12   0    1.75    0.46
  11 -12   0    1.92    0.44
 -11 -12   0    1.76    0.44
 -11 -12   0    2.19    0.46
 -11 -12   0    1.54    0.34
 -12 -12   0    6.15    0.78
 -12 -12   0    7.32    0.63
 -12 -12   0    5.42    0.78
  12 -12   0    7.56    0.87
   0 -13   0    0.29    0.08
   0 -13   0    0.26    0.09
   0 -13   0    0.31    0.09
   0 -13   0    0.26    0.09
   0  13   0    0.43    0.11
  -1 -13   0    7.22    0.38
   1 -13   0    6.17    0.38
  -1 -13   0    6.80    0.36
  -1 -13   0    6.91    0.39
   1 -13   0    6.74    0.36
   1 -13   0    7.37    0.41
   1 -13   0    7.05    0.36
  -1  13   0    6.79    0.40
   1  13   0    6.43    0.39
  -2 -13   0    0.63    0.12
   2 -13   0    1.25    0.17
   2 -13   0    1.13    0.19
  -2 -13   0    0.98    0.16
  -2 -13   0    0.96    0.18
   2 -13   0    1.56    0.19
   2 -13   0    1.08    0.19
  -2  13   0    1.00    0.17
   2  13   0    0.51    0.14
   3 -13   0    2.08    0.23
   3 -13   0    2.14    0.24
  -3 -13   0    2.28    0.28
   3 -13   0    1.88    0.26
   3 -13   0    2.36    0.30
  -3 -13   0    2.33    0.26
  -3 -13   0    2.44    0.25
   3  13   0    2.09    0.28
  -3  13   0    2.13    0.30
  -4 -13   0    5.17    0.34
   4 -13   0    4.75    0.38
   4 -13   0    4.73    0.39
  -4 -13   0    4.94    0.36
  -4 -13   0    4.64    0.37
   4 -13   0    5.08    0.34
   4 -13   0    4.48    0.33
  -4  13   0    4.82    0.42
   4  13   0    5.03    0.31
   5 -13   0   52.88    2.07
  -5 -13   0   55.60    2.04
   5 -13   0   54.76    2.05
  -5 -13   0   52.77    1.94
   5 -13   0   54.47    1.98
  -5 -13   0   55.29    1.99
  -5 -13   0   53.72    2.06
   5 -13   0   53.54    1.95
  -5  13   0   58.24    2.16
   5  13   0   57.64    1.91
   6 -13   0   10.92    0.70
  -6 -13   0   11.48    0.60
  -6 -13   0   10.60    0.68
   6 -13   0    9.91    0.65
   6 -13   0    9.69    0.57
  -6 -13   0   12.38    0.69
   6 -13   0    9.09    0.59
  -6  13   0   10.00    0.72
   6  13   0   11.91    0.58
   7 -13   0    0.91    0.23
   7 -13   0    0.60    0.18
  -7 -13   0    0.75    0.25
  -7 -13   0    0.92    0.25
   7 -13   0    0.65    0.24
  -7 -13   0    0.86    0.21
   7 -13   0    0.84    0.27
  -7  13   0    0.72    0.28
   7  13   0    1.22    0.22
   8 -13   0    8.97    0.69
   8 -13   0    8.27    0.59
  -8 -13   0    7.69    0.62
  -8 -13   0    8.08    0.66
   8 -13   0    7.72    0.65
  -8 -13   0    8.63    0.57
   8  13   0    9.27    0.57
  -8  13   0    7.40    0.84
  -9 -13   0   15.14    0.95
  -9 -13   0   13.19    0.78
  -9 -13   0   13.01    0.88
   9 -13   0   14.34    0.95
   9 -13   0   13.95    0.95
  -9  13   0   14.43    1.05
 -10 -13   0    1.10    0.28
  10 -13   0    1.21    0.37
 -10 -13   0    1.78    0.43
 -10 -13   0    1.03    0.36
  10 -13   0    0.77    0.34
 -10  13   0    0.94    0.41
  11 -13   0    1.97    0.46
 -11 -13   0    2.66    0.51
 -11 -13   0    1.64    0.33
 -11 -13   0    1.98    0.47
  11 -13   0    2.21    0.51
 -12 -13   0    3.01    0.47
  12 -13   0    3.78    0.64
 -12 -13   0    2.84    0.49
 -12 -13   0    3.00    0.56
   0 -14   0    3.48    0.24
   0 -14   0    3.70    0.27
   0 -14   0    4.09    0.29
   0 -14   0    3.95    0.29
   0  14   0    3.86    0.29
  -1 -14   0    3.35    0.25
   1 -14   0    3.46    0.28
  -1 -14   0    3.42    0.28
   1 -14   0    3.49    0.29
  -1 -14   0    3.53    0.25
   1 -14   0    3.45    0.25
   1 -14   0    3.80    0.25
  -1  14   0    3.43    0.29
   1  14   0    3.20    0.32
   2 -14   0   22.09    0.93
  -2 -14   0   21.58    0.87
   2 -14   0   22.44    0.88
  -2 -14   0   20.92    0.89
   2 -14   0   22.25    0.88
  -2 -14   0   22.37    0.93
   2 -14   0   22.15    0.96
  -2  14   0   24.65    0.97
   2  14   0   23.35    0.96
  -3 -14   0   17.35    0.73
   3 -14   0   17.49    0.74
   3 -14   0   16.64    0.81
   3 -14   0   16.54    0.73
  -3 -14   0   17.04    0.78
   3 -14   0   16.99    0.81
  -3 -14   0   16.73    0.76
   3  14   0   17.60    0.81
  -3  14   0   17.87    0.84
   4 -14   0    0.06    0.11
   4 -14   0    0.08    0.10
  -4 -14   0   -0.03    0.10
   4 -14   0    0.01    0.09
   4 -14   0   -0.02    0.08
  -4 -14   0   -0.03    0.07
  -4 -14   0   -0.04    0.08
  -4  14   0   -0.13    0.10
   4  14   0    0.04    0.08
   4  14   0    0.09    0.12
   5 -14   0    2.08    0.32
  -5 -14   0    2.01    0.28
  -5 -14   0    1.83    0.26
  -5 -14   0    2.17    0.32
   5 -14   0    2.31    0.35
   5 -14   0    2.28    0.28
   5 -14   0    2.29    0.30
  -5  14   0    2.47    0.38
   5  14   0    1.98    0.23
  -6 -14   0    0.29    0.18
   6 -14   0    0.50    0.19
   6 -14   0    0.28    0.15
   6 -14   0    0.42    0.15
  -6 -14   0    0.13    0.13
  -6 -14   0    0.27    0.16
  -6 -14   0    0.36    0.14
   6 -14   0    0.38    0.18
   6  14   0    0.41    0.14
  -6  14   0    0.49    0.23
   7 -14   0    6.27    0.57
   7 -14   0    7.28    0.52
  -7 -14   0    6.56    0.50
   7 -14   0    7.02    0.48
  -7 -14   0    7.06    0.58
  -7 -14   0    6.91    0.57
  -7 -14   0    7.03    0.49
   7 -14   0    6.45    0.56
   7  14   0    7.04    0.46
  -7  14   0    6.20    0.70
   8 -14   0    7.31    0.50
   8 -14   0    6.24    0.67
  -8 -14   0    7.14    0.54
  -8 -14   0    7.66    0.61
  -8 -14   0    6.57    0.67
  -8 -14   0    7.72    0.53
   8 -14   0    6.84    0.55
   8 -14   0    6.93    0.74
   8  14   0    6.86    0.49
  -8  14   0    5.26    0.70
  -9 -14   0    0.09    0.17
   9 -14   0    0.13    0.22
  -9 -14   0    0.00    0.19
  -9 -14   0    0.12    0.22
   9 -14   0    0.09    0.21
  -9 -14   0    0.12    0.14
  -9  14   0   -0.10    0.22
 -10 -14   0    0.16    0.17
 -10 -14   0    0.45    0.27
  10 -14   0    0.47    0.28
 -10 -14   0    0.15    0.27
  10 -14   0    0.27    0.26
 -10 -14   0    0.30    0.24
 -10  14   0    0.69    0.35
  11 -14   0   10.01    0.89
 -11 -14   0    9.54    0.70
  11 -14   0    8.86    0.94
 -11 -14   0    9.28    0.73
 -11 -14   0    9.10    0.91
 -11 -14   0    9.61    0.97
  12 -14   0    1.30    0.44
 -12 -14   0    0.70    0.27
 -12 -14   0    0.99    0.39
 -12 -14   0    0.91    0.31
   0 -15   0    0.05    0.09
   0 -15   0    0.03    0.07
   0 -15   0    0.06    0.08
   0 -15   0    0.08    0.07
   0  15   0    0.16    0.10
   1 -15   0    1.08    0.19
  -1 -15   0    0.94    0.15
   1 -15   0    0.67    0.14
  -1 -15   0    0.85    0.16
   1 -15   0    1.11    0.20
  -1 -15   0    1.25    0.20
   1 -15   0    1.03    0.15
  -1  15   0    1.07    0.19
   1  15   0    1.11    0.19
   2 -15   0   12.59    0.58
  -2 -15   0   11.67    0.60
   2 -15   0   12.55    0.57
  -2 -15   0   12.36    0.56
   2 -15   0   12.37    0.65
   2 -15   0   11.53    0.61
  -2 -15   0   12.05    0.59
   2  15   0   10.82    0.60
  -2  15   0   12.36    0.63
   3 -15   0    4.06    0.36
  -3 -15   0    4.32    0.35
   3 -15   0    4.40    0.32
   3 -15   0    4.28    0.32
  -3 -15   0    4.34    0.33
   3 -15   0    4.10    0.36
  -3 -15   0    4.54    0.31
  -3  15   0    3.76    0.42
   3  15   0    4.98    0.38
   4 -15   0    6.78    0.50
  -4 -15   0    7.32    0.46
  -4 -15   0    7.35    0.44
  -4 -15   0    6.91    0.47
   4 -15   0    6.37    0.48
   4 -15   0    6.57    0.43
   4 -15   0    7.40    0.44
   4 -15   0    6.35    0.47
  -4  15   0    7.37    0.54
   4  15   0    7.04    0.50
   5 -15   0    0.89    0.20
  -5 -15   0    0.48    0.15
  -5 -15   0    0.90    0.22
   5 -15   0    0.82    0.23
   5 -15   0    1.19    0.21
   5 -15   0    1.05    0.25
  -5 -15   0    0.73    0.19
  -5  15   0    1.12    0.28
   5  15   0    0.81    0.23
   5  15   0    0.89    0.16
  -6 -15   0    0.84    0.25
   6 -15   0    1.40    0.30
   6 -15   0    1.33    0.30
   6 -15   0    1.02    0.22
  -6 -15   0    0.88    0.20
  -6 -15   0    1.35    0.29
   6 -15   0    1.19    0.22
  -6 -15   0    0.91    0.21
  -6  15   0    1.10    0.31
   6  15   0    1.13    0.20
  -7 -15   0    1.81    0.34
   7 -15   0    2.43    0.33
  -7 -15   0    3.14    0.36
   7 -15   0    1.78    0.36
  -7 -15   0    2.53    0.36
   7 -15   0    2.96    0.39
  -7 -15   0    2.76    0.42
   7 -15   0    2.61    0.41
  -7  15   0    2.50    0.47
   7  15   0    2.40    0.30
   8 -15   0    8.50    0.55
   8 -15   0    8.80    0.62
  -8 -15   0    8.14    0.65
  -8 -15   0    7.89    0.59
   8 -15   0    7.99    0.67
   8 -15   0    7.81    0.70
  -8 -15   0    9.28    0.71
  -8 -15   0    9.09    0.58
  -8  15   0    8.15    0.87
  -9 -15   0    0.81    0.23
  -9 -15   0    1.35    0.34
  -9 -15   0    1.18    0.31
   9 -15   0    1.09    0.34
  -9 -15   0    0.93    0.31
   9 -15   0    0.81    0.34
  -9  15   0    0.88    0.37
 -10 -15   0    2.93    0.52
  10 -15   0    2.47    0.49
 -10 -15   0    3.04    0.44
 -10 -15   0    2.98    0.52
  10 -15   0    2.94    0.57
 -10 -15   0    2.70    0.44
 -10  15   0    2.61    0.59
 -11 -15   0    0.13    0.23
  11 -15   0    0.79    0.39
 -11 -15   0    0.38    0.23
 -11 -15   0    0.41    0.23
 -11 -15   0    0.37    0.30
  11 -15   0    0.23    0.30
 -12 -15   0    0.89    0.33
 -12 -15   0    0.55    0.27
 -12 -15   0    0.68    0.34
   0 -16   0    0.83    0.15
   0 -16   0    0.86    0.16
   0 -16   0    0.82    0.18
   0 -16   0    0.92    0.18
   0  16   0    1.07    0.20
   1 -16   0    0.70    0.15
  -1 -16   0    0.76    0.14
   1 -16   0    0.44    0.15
   1 -16   0    0.59    0.13
  -1 -16   0    1.06    0.20
  -1 -16   0    0.59    0.15
   1 -16   0    0.63    0.17
  -1  16   0    0.75    0.17
   1  16   0    0.54    0.15
  -2 -16   0    4.19    0.34
   2 -16   0    4.61    0.36
  -2 -16   0    4.02    0.31
   2 -16   0    4.70    0.37
  -2 -16   0    4.28    0.30
   2 -16   0    4.50    0.32
   2 -16   0    4.33    0.31
   2  16   0    3.28    0.35
  -2  16   0    3.23    0.35
  -3 -16   0    7.24    0.45
   3 -16   0    8.03    0.46
   3 -16   0    7.65    0.45
   3 -16   0    7.43    0.51
   3 -16   0    7.60    0.52
  -3 -16   0    7.77    0.44
  -3 -16   0    8.19    0.50
   3  16   0    7.41    0.49
  -3  16   0    7.94    0.54
  -4 -16   0    0.00    0.12
   4 -16   0   -0.03    0.10
  -4 -16   0    0.02    0.08
   4 -16   0    0.04    0.10
   4 -16   0    0.03    0.12
   4 -16   0   -0.04    0.11
   4 -16   0   -0.03    0.09
  -4 -16   0    0.13    0.12
  -4  16   0    0.04    0.14
   4  16   0    0.06    0.13
   5 -16   0    0.81    0.20
   5 -16   0    0.63    0.22
   5 -16   0    0.78    0.18
  -5 -16   0    0.80    0.18
  -5 -16   0    0.92    0.20
   5 -16   0    0.61    0.22
  -5 -16   0    1.03    0.23
   5  16   0    0.71    0.22
   5  16   0    0.98    0.17
  -5  16   0    0.64    0.25
   6 -16   0    0.84    0.22
  -6 -16   0    1.12    0.26
   6 -16   0    1.08    0.22
   6 -16   0    0.90    0.26
   6 -16   0    1.25    0.30
  -6 -16   0    1.18    0.23
  -6 -16   0    1.08    0.27
  -6  16   0    1.32    0.35
   6  16   0    0.93    0.19
   7 -16   0   11.49    0.81
  -7 -16   0   11.03    0.69
   7 -16   0   11.89    0.66
   7 -16   0   10.87    0.69
   7 -16   0   10.80    0.76
  -7 -16   0   12.99    0.69
  -7 -16   0   10.28    0.73
  -7  16   0   11.08    0.85
  -8 -16   0    0.37    0.20
   8 -16   0   -0.02    0.12
  -8 -16   0    0.14    0.20
   8 -16   0    0.26    0.22
   8 -16   0    0.12    0.22
  -8 -16   0    0.26    0.22
   8 -16   0   -0.13    0.15
  -8 -16   0    0.30    0.17
  -8  16   0    0.35    0.24
  -9 -16   0    1.54    0.37
  -9 -16   0    1.84    0.37
  -9 -16   0    1.63    0.40
  -9 -16   0    1.23    0.27
   9 -16   0    1.43    0.42
   9 -16   0    1.44    0.38
  -9  16   0    0.98    0.37
 -10 -16   0    6.12    0.54
  10 -16   0    6.35    0.77
  10 -16   0    4.42    0.70
 -10 -16   0    6.23    0.64
 -10 -16   0    6.00    0.75
 -10 -16   0    5.27    0.69
 -11 -16   0    1.88    0.36
  11 -16   0    2.12    0.53
 -11 -16   0    1.22    0.35
  11 -16   0    2.89    0.59
 -11 -16   0    2.09    0.51
 -11 -16   0    2.28    0.48
   0 -17   0    0.06    0.10
   0 -17   0    0.08    0.10
   0 -17   0    0.00    0.07
   0 -17   0    0.13    0.11
   0  17   0    0.51    0.16
   1 -17   0    0.70    0.18
   1 -17   0    0.89    0.20
  -1 -17   0    0.78    0.17
  -1 -17   0    0.66    0.14
   1 -17   0    0.49    0.13
  -1 -17   0    0.66    0.17
   1 -17   0    0.56    0.15
  -1 -17   0    0.66    0.16
  -1  17   0    0.91    0.20
   1  17   0    0.67    0.17
  -2 -17   0    0.78    0.18
   2 -17   0    0.91    0.17
   2 -17   0    0.96    0.18
   2 -17   0    0.72    0.19
  -2 -17   0    0.69    0.15
  -2 -17   0    0.81    0.20
   2 -17   0    1.00    0.21
   2  17   0    0.74    0.19
  -2  17   0    0.72    0.20
  -3 -17   0    0.23    0.11
   3 -17   0    0.16    0.12
  -3 -17   0    0.11    0.11
   3 -17   0    0.35    0.14
  -3 -17   0    0.00    0.11
   3 -17   0    0.21    0.14
   3 -17   0    0.39    0.17
   3 -17   0    0.17    0.11
   3  17   0    0.13    0.13
  -3  17   0    0.10    0.13
   4 -17   0    5.61    0.40
   4 -17   0    5.93    0.42
   4 -17   0    5.46    0.45
  -4 -17   0    5.75    0.42
   4 -17   0    5.35    0.47
  -4 -17   0    5.43    0.38
   4 -17   0    5.31    0.45
  -4 -17   0    4.96    0.43
  -4  17   0    5.67    0.50
   4  17   0    6.06    0.47
  -5 -17   0   14.42    0.71
   5 -17   0   15.19    0.82
   5 -17   0   14.78    0.85
  -5 -17   0   13.69    0.74
  -5 -17   0   14.19    0.78
   5 -17   0   13.96    0.72
   5 -17   0   14.14    0.74
   5  17   0   13.78    0.80
  -5  17   0   13.63    0.87
   6 -17   0    4.70    0.57
  -6 -17   0    4.20    0.38
   6 -17   0    5.25    0.41
  -6 -17   0    4.92    0.49
   6 -17   0    5.07    0.43
   6 -17   0    5.02    0.55
  -6 -17   0    4.64    0.51
  -6  17   0    5.78    0.67
   6  17   0    4.28    0.50
   7 -17   0    0.39    0.23
   7 -17   0    0.21    0.15
  -7 -17   0    0.07    0.13
   7 -17   0   -0.02    0.16
   7 -17   0    0.04    0.20
  -7 -17   0    0.08    0.16
  -7 -17   0   -0.05    0.16
  -7  17   0    0.10    0.22
   8 -17   0    0.70    0.30
  -8 -17   0    0.86    0.26
  -8 -17   0    0.66    0.21
   8 -17   0    0.42    0.17
   8 -17   0    0.95    0.32
  -8 -17   0    1.25    0.33
  -8  17   0    0.62    0.33
   9 -17   0    6.92    0.83
   9 -17   0    6.82    0.76
  -9 -17   0    7.07    0.74
  -9 -17   0    7.96    0.58
  -9 -17   0    7.48    0.60
  -9 -17   0    6.26    0.72
  -9  17   0    5.60    0.79
  10 -17   0    1.71    0.47
 -10 -17   0    2.06    0.37
  10 -17   0    2.48    0.50
 -10 -17   0    2.03    0.45
 -10 -17   0    2.98    0.48
 -10 -17   0    2.30    0.46
  11 -17   0    2.09    0.54
 -11 -17   0    1.72    0.35
 -11 -17   0    1.45    0.45
 -11 -17   0    1.83    0.41
 -11 -17   0    2.53    0.51
  11 -17   0    2.53    0.57
   0 -18   0    6.93    0.42
   0 -18   0    7.06    0.41
   0 -18   0    7.67    0.47
   0 -18   0    6.30    0.45
   0  18   0    6.62    0.46
   1 -18   0    2.30    0.27
   1 -18   0    2.29    0.31
   1 -18   0    2.59    0.32
  -1 -18   0    3.08    0.26
  -1 -18   0    2.32    0.30
  -1 -18   0    3.12    0.33
   1 -18   0    2.84    0.26
  -1 -18   0    2.76    0.31
  -1  18   0    2.35    0.31
   1  18   0    2.20    0.29
   2 -18   0   14.48    0.68
   2 -18   0   14.76    0.78
   2 -18   0   15.06    0.70
  -2 -18   0   14.29    0.67
   2 -18   0   13.79    0.74
  -2 -18   0   14.26    0.70
  -2 -18   0   14.39    0.73
   2  18   0   15.06    0.75
  -2  18   0   15.63    0.78
  -3 -18   0    2.14    0.25
   3 -18   0    2.29    0.28
   3 -18   0    2.82    0.38
   3 -18   0    2.39    0.31
  -3 -18   0    2.68    0.33
  -3 -18   0    2.01    0.29
   3 -18   0    2.68    0.33
   3 -18   0    2.64    0.36
  -3  18   0    2.04    0.32
   3  18   0    2.19    0.33
   4 -18   0    0.09    0.12
  -4 -18   0    0.04    0.13
   4 -18   0    0.03    0.13
   4 -18   0    0.27    0.15
   4 -18   0    0.09    0.12
   4 -18   0    0.24    0.17
  -4 -18   0    0.02    0.13
  -4 -18   0    0.05    0.10
   4  18   0    0.11    0.14
  -4  18   0    0.10    0.17
   5 -18   0    0.06    0.15
  -5 -18   0    0.01    0.10
  -5 -18   0   -0.02    0.12
   5 -18   0    0.15    0.16
  -5 -18   0   -0.13    0.12
   5 -18   0    0.06    0.12
   5 -18   0    0.09    0.13
  -5  18   0   -0.08    0.14
   5  18   0    0.24    0.18
  -6 -18   0    0.00    0.14
   6 -18   0    0.01    0.17
   6 -18   0    0.15    0.14
   6 -18   0    0.30    0.17
  -6 -18   0    0.33    0.15
  -6 -18   0    0.17    0.16
   6 -18   0    0.20    0.20
   6  18   0   -0.11    0.15
  -6  18   0   -0.02    0.17
   7 -18   0    2.69    0.49
  -7 -18   0    2.53    0.38
   7 -18   0    2.59    0.40
   7 -18   0    2.72    0.46
   7 -18   0    2.05    0.31
  -7 -18   0    3.13    0.38
  -7 -18   0    3.04    0.45
   7  18   0    2.92    0.46
  -7  18   0    2.86    0.52
   8 -18   0    0.54    0.19
   8 -18   0    0.50    0.27
   8 -18   0    0.85    0.30
  -8 -18   0    0.63    0.23
  -8 -18   0    0.72    0.23
  -8 -18   0    0.63    0.26
  -8  18   0    0.66    0.33
   8  18   0    0.72    0.30
  -9 -18   0    0.61    0.22
   9 -18   0    1.26    0.40
  -9 -18   0    0.52    0.28
   9 -18   0    1.34    0.40
  -9 -18   0    0.77    0.28
  -9  18   0    0.51    0.35
  10 -18   0    1.36    0.41
  10 -18   0    1.05    0.41
 -10 -18   0    1.33    0.31
 -10 -18   0    1.54    0.36
 -10 -18   0    0.96    0.34
  11 -18   0   -0.09    0.30
 -11 -18   0   -0.07    0.19
  11 -18   0    0.13    0.29
 -11 -18   0    0.09    0.19
 -11 -18   0    0.14    0.24
   0 -19   0    0.10    0.13
   0 -19   0   -0.01    0.11
   0 -19   0    0.06    0.09
   0 -19   0    0.10    0.11
   0  19   0    0.24    0.14
   1 -19   0   11.37    0.66
  -1 -19   0   11.73    0.62
  -1 -19   0   11.26    0.59
   1 -19   0   11.15    0.63
   1 -19   0   11.51    0.57
   1 -19   0   10.98    0.59
  -1 -19   0   11.59    0.64
  -1 -19   0   10.84    0.55
  -1  19   0   10.66    0.64
   1  19   0   10.19    0.61
   2 -19   0    0.85    0.19
   2 -19   0    0.92    0.22
   2 -19   0    0.50    0.19
  -2 -19   0    0.97    0.22
  -2 -19   0    0.94    0.20
  -2 -19   0    0.72    0.16
   2 -19   0    0.77    0.17
  -2  19   0    0.83    0.22
   2  19   0    1.02    0.23
   3 -19   0    0.17    0.15
   3 -19   0    0.35    0.16
   3 -19   0    0.19    0.15
  -3 -19   0    0.48    0.15
  -3 -19   0    0.15    0.14
   3 -19   0    0.14    0.11
   3 -19   0    0.14    0.14
  -3 -19   0    0.22    0.14
   3  19   0    0.50    0.19
  -3  19   0    0.00    0.14
   4 -19   0    1.33    0.28
   4 -19   0    1.05    0.22
  -4 -19   0    1.32    0.22
  -4 -19   0    1.31    0.28
  -4 -19   0    1.84    0.29
   4 -19   0    1.18    0.29
   4 -19   0    1.57    0.29
   4 -19   0    1.49    0.26
  -4  19   0    0.92    0.27
   4  19   0    1.37    0.28
   5 -19   0   16.51    0.84
  -5 -19   0   17.02    0.80
  -5 -19   0   16.64    0.85
   5 -19   0   17.18    0.82
   5 -19   0   16.60    0.97
   5 -19   0   15.63    0.89
  -5 -19   0   15.02    0.86
  -5  19   0   14.53    0.95
   5  19   0   16.72    0.91
  -6 -19   0    5.90    0.52
   6 -19   0    6.26    0.68
   6 -19   0    7.31    0.54
  -6 -19   0    7.19    0.54
  -6 -19   0    6.73    0.48
   6 -19   0    5.83    0.62
   6 -19   0    6.78    0.49
  -6  19   0    6.30    0.73
   6  19   0    6.88    0.68
   7 -19   0   11.28    0.67
   7 -19   0   11.42    0.74
   7 -19   0   12.79    0.91
   7 -19   0   12.06    0.84
  -7 -19   0   11.53    0.79
  -7 -19   0   13.37    0.78
  -7 -19   0   11.11    0.68
   7  19   0   12.07    0.82
  -7  19   0   12.38    0.95
   8 -19   0    0.86    0.23
  -8 -19   0    0.09    0.19
  -8 -19   0   -0.04    0.18
  -8 -19   0    0.55    0.21
   8 -19   0    0.52    0.27
   8 -19   0    0.43    0.29
  -8  19   0    0.64    0.33
   8  19   0    0.36    0.24
   9 -19   0    7.67    0.83
   9 -19   0    8.00    0.90
  -9 -19   0    6.75    0.56
  -9 -19   0    6.36    0.74
  -9 -19   0    7.48    0.63
   9  19   0    6.66    0.74
 -10 -19   0    0.99    0.36
 -10 -19   0    1.16    0.34
  10 -19   0    1.65    0.46
 -10 -19   0    1.10    0.30
  10 -19   0    0.75    0.36
  10  19   0    0.74    0.36
 -11 -19   0    2.89    0.58
  11 -19   0    4.19    0.72
   0 -20   0    3.48    0.38
   0 -20   0    3.46    0.37
   0 -20   0    3.31    0.39
   0 -20   0    3.28    0.30
   0  20   0    3.15    0.37
  -1 -20   0   21.26    0.96
  -1 -20   0   20.05    0.88
   1 -20   0   20.29    0.97
   1 -20   0   21.50    0.91
   1 -20   0   20.42    0.92
  -1 -20   0   21.05    0.93
  -1 -20   0   21.59    0.99
   1 -20   0   21.84    1.03
  -1  20   0   21.84    1.01
   1  20   0   22.01    0.99
  -2 -20   0    2.48    0.29
   2 -20   0    2.99    0.39
   2 -20   0    2.37    0.31
   2 -20   0    2.43    0.29
  -2 -20   0    2.27    0.31
  -2 -20   0    2.66    0.35
  -2 -20   0    3.12    0.35
   2 -20   0    2.18    0.34
   2  20   0    2.60    0.36
  -2  20   0    2.09    0.33
   3 -20   0   32.90    1.46
   3 -20   0   31.59    1.41
   3 -20   0   32.44    1.33
  -3 -20   0   34.40    1.36
   3 -20   0   32.64    1.31
  -3 -20   0   33.30    1.29
  -3 -20   0   34.17    1.38
   3 -20   0   32.65    1.38
  -3  20   0   32.45    1.45
   3  20   0   33.72    1.41
   4 -20   0    2.08    0.37
   4 -20   0    2.40    0.39
   4 -20   0    1.72    0.27
  -4 -20   0    1.75    0.31
  -4 -20   0    2.13    0.33
  -4 -20   0    2.16    0.28
   4 -20   0    2.47    0.34
   4 -20   0    2.11    0.33
  -4  20   0    1.24    0.31
   4  20   0    1.65    0.31
  -5 -20   0   -0.02    0.13
   5 -20   0    0.00    0.12
   5 -20   0    0.31    0.20
  -5 -20   0    0.06    0.14
   5 -20   0    0.10    0.14
   5 -20   0   -0.05    0.17
  -5 -20   0   -0.03    0.11
   5  20   0    0.05    0.15
  -5  20   0   -0.08    0.16
   6 -20   0    1.52    0.37
  -6 -20   0    1.51    0.31
   6 -20   0    1.55    0.34
   6 -20   0    1.13    0.28
  -6 -20   0    1.49    0.26
   6 -20   0    1.14    0.24
  -6 -20   0    1.38    0.30
   6  20   0    0.93    0.28
  -6  20   0    1.29    0.38
   7 -20   0    7.48    0.82
  -7 -20   0    8.56    0.57
  -7 -20   0    8.21    0.61
   7 -20   0    7.58    0.66
   7 -20   0    7.49    0.54
  -7 -20   0    8.27    0.65
   7  20   0    7.89    0.68
  -7  20   0    5.81    0.78
  -8 -20   0    0.11    0.19
  -8 -20   0    0.15    0.23
   8 -20   0    0.01    0.15
  -8 -20   0    0.10    0.15
   8 -20   0    0.01    0.21
   8 -20   0   -0.14    0.20
  -8  20   0   -0.09    0.21
   8  20   0    0.21    0.24
  -9 -20   0    3.34    0.54
   9 -20   0    3.79    0.61
   9 -20   0    4.07    0.68
  -9 -20   0    3.50    0.49
  -9 -20   0    3.21    0.43
   9  20   0    3.72    0.59
  10 -20   0    2.65    0.59
 -10 -20   0    1.58    0.33
 -10 -20   0    1.46    0.41
  10 -20   0    1.89    0.47
 -10 -20   0    2.01    0.41
  10  20   0    1.93    0.48
  11 -20   0    0.22    0.33
   0 -21   0    0.26    0.13
   0 -21   0    0.08    0.16
   0 -21   0    0.17    0.14
   0 -21   0    0.20    0.14
   0  21   0    0.12    0.14
   1 -21   0    3.45    0.32
  -1 -21   0    2.61    0.29
   1 -21   0    3.59    0.42
   1 -21   0    3.33    0.35
  -1 -21   0    2.49    0.32
  -1 -21   0    2.64    0.34
   1 -21   0    2.84    0.38
  -1 -21   0    2.36    0.34
   1  21   0    3.22    0.40
  -1  21   0    3.20    0.41
   2 -21   0    0.26    0.14
  -2 -21   0    0.20    0.16
  -2 -21   0    0.23    0.13
  -2 -21   0    0.41    0.17
   2 -21   0    0.45    0.20
  -2 -21   0    0.26    0.17
   2 -21   0    0.37    0.16
   2 -21   0    0.43    0.19
   2  21   0    0.41    0.19
  -2  21   0    0.19    0.19
   3 -21   0   -0.08    0.13
   3 -21   0    0.02    0.11
   3 -21   0    0.01    0.17
  -3 -21   0    0.03    0.15
  -3 -21   0    0.11    0.11
  -3 -21   0    0.09    0.14
   3 -21   0    0.05    0.12
   3 -21   0   -0.02    0.13
   3  21   0    0.09    0.16
  -3  21   0    0.17    0.18
   4 -21   0    0.36    0.22
   4 -21   0    0.34    0.16
  -4 -21   0    0.42    0.21
  -4 -21   0    0.35    0.15
  -4 -21   0    0.10    0.14
   4 -21   0    0.52    0.19
   4 -21   0    0.18    0.21
   4 -21   0    0.44    0.18
   4  21   0    0.37    0.19
  -4  21   0    0.44    0.25
   5 -21   0    1.93    0.40
  -5 -21   0    1.12    0.28
   5 -21   0    1.26    0.28
   5 -21   0    1.64    0.33
  -5 -21   0    1.25    0.23
  -5 -21   0    1.19    0.28
   5 -21   0    1.60    0.27
  -5  21   0    1.32    0.37
   5  21   0    1.30    0.30
   6 -21   0    7.11    0.56
   6 -21   0    6.42    0.58
  -6 -21   0    7.70    0.61
  -6 -21   0    7.08    0.51
   6 -21   0    6.37    0.50
  -6 -21   0    7.28    0.56
   6 -21   0    6.27    0.74
   6  21   0    7.68    0.64
  -6  21   0    6.58    0.76
  -7 -21   0    0.04    0.17
   7 -21   0   -0.11    0.18
   7 -21   0    0.06    0.15
  -7 -21   0    0.06    0.18
  -7 -21   0   -0.04    0.13
   7 -21   0   -0.11    0.22
   7  21   0   -0.10    0.17
  -7  21   0    0.15    0.26
  -8 -21   0    0.74    0.22
   8 -21   0    0.79    0.38
  -8 -21   0    0.46    0.23
  -8 -21   0    0.48    0.27
   8 -21   0    0.98    0.35
   8 -21   0    0.73    0.22
   8  21   0    0.83    0.30
  -8  21   0    0.69    0.34
   9 -21   0    4.11    0.69
  -9 -21   0    4.83    0.64
  -9 -21   0    4.34    0.55
   9 -21   0    3.37    0.58
  -9 -21   0    4.27    0.50
   9  21   0    3.93    0.60
 -10 -21   0    2.60    0.50
 -10 -21   0    3.29    0.46
  10 -21   0    3.00    0.64
  10 -21   0    2.33    0.54
 -10 -21   0    2.99    0.48
  10  21   0    2.28    0.49
   0 -22   0   29.09    1.17
   0 -22   0   29.52    1.27
   0 -22   0   29.50    1.32
   0 -22   0   29.90    1.23
   0  22   0   27.42    1.28
   1 -22   0    1.31    0.29
  -1 -22   0    1.26    0.24
   1 -22   0    1.55    0.28
   1 -22   0    1.29    0.28
  -1 -22   0    1.25    0.22
   1 -22   0    1.59    0.25
  -1 -22   0    1.57    0.29
  -1 -22   0    1.32    0.26
   1  22   0    0.89    0.25
  -1  22   0    0.85    0.25
  -2 -22   0    6.39    0.46
  -2 -22   0    5.32    0.47
  -2 -22   0    5.67    0.41
   2 -22   0    6.04    0.46
   2 -22   0    6.19    0.60
   2 -22   0    5.65    0.42
  -2 -22   0    5.64    0.46
   2 -22   0    5.59    0.51
  -2  22   0    5.10    0.55
   2  22   0    6.02    0.49
   3 -22   0    5.25    0.46
   3 -22   0    4.96    0.43
   3 -22   0    4.66    0.54
  -3 -22   0    4.99    0.43
  -3 -22   0    4.53    0.37
   3 -22   0    4.44    0.54
   3 -22   0    4.68    0.40
  -3 -22   0    4.53    0.48
  -3 -22   0    3.72    0.45
  -3  22   0    5.03    0.57
   3  22   0    4.52    0.48
  -4 -22   0    0.02    0.16
  -4 -22   0    0.05    0.15
   4 -22   0   -0.18    0.11
   4 -22   0   -0.10    0.13
   4 -22   0    0.18    0.19
   4 -22   0   -0.10    0.12
   4 -22   0    0.00    0.16
  -4 -22   0    0.07    0.12
   4  22   0   -0.03    0.16
  -4  22   0    0.08    0.20
  -5 -22   0    0.26    0.15
   5 -22   0    0.33    0.21
  -5 -22   0    0.41    0.22
  -5 -22   0    0.26    0.17
   5 -22   0    0.20    0.17
   5 -22   0   -0.03    0.20
   5 -22   0    0.05    0.13
  -5  22   0    0.44    0.26
   5  22   0    0.04    0.19
  -6 -22   0    0.26    0.22
  -6 -22   0    0.52    0.18
   6 -22   0    0.70    0.26
   6 -22   0    0.18    0.24
   6 -22   0    0.27    0.21
  -6 -22   0    0.66    0.24
   6 -22   0    0.28    0.17
   6  22   0    0.31    0.23
  -6  22   0    0.95    0.36
   7 -22   0    2.37    0.34
   7 -22   0    2.40    0.47
  -7 -22   0    1.24    0.27
   7 -22   0    1.70    0.43
  -7 -22   0    1.74    0.35
  -7 -22   0    2.38    0.42
   7  22   0    2.07    0.42
  -7  22   0    1.94    0.47
  -8 -22   0    1.46    0.35
   8 -22   0    0.74    0.35
   8 -22   0    0.94    0.38
  -8 -22   0    1.02    0.32
  -8 -22   0    1.00    0.27
   8 -22   0    0.85    0.22
   8  22   0    1.57    0.41
  -9 -22   0    2.62    0.47
  -9 -22   0    2.52    0.48
   9 -22   0    3.01    0.57
  -9 -22   0    3.35    0.44
   9 -22   0    2.65    0.58
   9  22   0    1.97    0.47
 -10 -22   0   -0.22    0.23
  10 -22   0    0.07    0.27
  10  22   0    0.02    0.27
   0 -23   0    0.62    0.21
   0 -23   0    0.13    0.12
   0 -23   0    0.10    0.15
   0 -23   0    0.42    0.20
   0  23   0    0.34    0.21
  -1 -23   0    0.28    0.18
   1 -23   0    0.31    0.15
  -1 -23   0    0.45    0.16
  -1 -23   0    0.43    0.19
   1 -23   0    0.47    0.22
   1 -23   0    0.27    0.20
  -1 -23   0    0.40    0.21
   1 -23   0    0.65    0.20
   1  23   0    0.48    0.21
  -1  23   0    0.61    0.25
   2 -23   0    0.69    0.21
  -2 -23   0    0.68    0.20
  -2 -23   0    0.83    0.24
   2 -23   0    0.78    0.25
   2 -23   0    1.09    0.28
   2 -23   0    0.93    0.21
  -2 -23   0    0.75    0.18
   2 -23   0    0.89    0.23
  -2 -23   0    0.67    0.24
   2  23   0    0.88    0.25
  -2  23   0    0.58    0.24
  -3 -23   0    6.80    0.51
   3 -23   0    7.69    0.60
   3 -23   0    6.37    0.51
   3 -23   0    6.79    0.61
  -3 -23   0    7.48    0.56
   3 -23   0    6.05    0.48
  -3 -23   0    7.45    0.56
  -3 -23   0    7.15    0.48
   3 -23   0    6.60    0.53
  -3  23   0    7.39    0.74
   3  23   0    8.32    0.60
  -4 -23   0   -0.04    0.11
   4 -23   0    0.05    0.13
  -4 -23   0   -0.05    0.14
   4 -23   0    0.31    0.20
   4 -23   0    0.11    0.19
   4 -23   0    0.16    0.17
  -4 -23   0    0.12    0.17
   4 -23   0   -0.12    0.17
  -4 -23   0    0.13    0.15
  -4  23   0   -0.05    0.17
   4  23   0    0.07    0.18
  -5 -23   0   10.14    0.71
   5 -23   0    9.36    0.66
  -5 -23   0    9.24    0.60
   5 -23   0   10.64    0.64
  -5 -23   0   10.13    0.67
   5 -23   0   10.11    0.80
   5 -23   0   11.58    0.76
   5  23   0   10.12    0.74
  -5  23   0   10.18    0.83
   6 -23   0    1.50    0.42
   6 -23   0    1.96    0.39
  -6 -23   0    1.45    0.33
  -6 -23   0    1.22    0.26
  -6 -23   0    0.98    0.29
   6 -23   0    1.78    0.30
  -6  23   0    1.60    0.43
   6  23   0    1.45    0.36
  -7 -23   0    1.65    0.35
   7 -23   0    1.55    0.28
   7 -23   0    1.42    0.43
  -7 -23   0    1.01    0.26
  -7 -23   0    1.62    0.38
   7 -23   0    1.44    0.39
   7  23   0    2.11    0.42
  -7  23   0    0.81    0.39
   8 -23   0   10.64    0.97
  -8 -23   0   11.65    0.72
  -8 -23   0    9.66    0.74
   8 -23   0   10.65    0.88
  -8 -23   0   11.41    0.82
   8 -23   0   10.87    0.64
   8  23   0   12.15    0.89
  -9 -23   0    2.14    0.37
  -9 -23   0    2.91    0.52
   9 -23   0    1.80    0.48
  -9 -23   0    1.67    0.38
   9 -23   0    2.95    0.63
   9  23   0    2.81    0.55
   0 -24   0   43.11    1.61
   0 -24   0   40.53    1.66
   0 -24   0   43.23    1.78
   0 -24   0   41.57    1.72
   0  24   0   42.10    1.74
  -1 -24   0   16.70    0.94
   1 -24   0   19.15    0.97
  -1 -24   0   17.82    0.89
   1 -24   0   17.33    0.88
  -1 -24   0   18.07    0.84
  -1 -24   0   17.64    0.92
   1 -24   0   17.95    1.00
   1 -24   0   16.06    0.82
   1  24   0   18.73    0.96
  -1  24   0   15.09    0.93
  -2 -24   0    1.34    0.24
   2 -24   0    1.54    0.36
  -2 -24   0    0.96    0.24
  -2 -24   0    1.63    0.33
   2 -24   0    1.72    0.34
   2 -24   0    1.23    0.24
   2 -24   0    1.53    0.29
  -2 -24   0    1.11    0.27
   2 -24   0    1.31    0.29
   2  24   0    1.04    0.28
  -2  24   0    1.56    0.34
   3 -24   0   -0.12    0.15
  -3 -24   0    0.01    0.14
   3 -24   0    0.24    0.17
  -3 -24   0    0.16    0.16
   3 -24   0    0.02    0.13
   3 -24   0    0.11    0.18
  -3 -24   0    0.25    0.16
   3 -24   0   -0.03    0.16
  -3 -24   0    0.13    0.13
  -3  24   0   -0.09    0.19
   3  24   0   -0.08    0.15
   4 -24   0    6.30    0.63
   4 -24   0    6.74    0.71
   4 -24   0    5.59    0.47
   4 -24   0    6.33    0.53
  -4 -24   0    6.25    0.53
   4 -24   0    6.42    0.72
  -4 -24   0    6.48    0.54
  -4 -24   0    6.27    0.53
  -4 -24   0    6.53    0.47
  -4  24   0    6.47    0.74
   4  24   0    6.94    0.59
   5 -24   0    3.11    0.55
  -5 -24   0    3.54    0.40
   5 -24   0    3.14    0.45
  -5 -24   0    3.40    0.47
   5 -24   0    2.49    0.35
  -5 -24   0    3.69    0.46
   5 -24   0    3.90    0.50
  -5  24   0    3.08    0.54
   5  24   0    4.41    0.57
  -6 -24   0    0.26    0.20
  -6 -24   0    0.70    0.29
  -6 -24   0    0.49    0.19
   6 -24   0    0.71    0.32
   6 -24   0    0.68    0.21
   6 -24   0    0.54    0.28
   6  24   0    0.70    0.29
  -6  24   0    0.39    0.26
   7 -24   0   -0.04    0.14
   7 -24   0   -0.23    0.21
  -7 -24   0    0.14    0.19
  -7 -24   0    0.04    0.20
   7 -24   0   -0.25    0.21
  -7 -24   0    0.05    0.16
   7  24   0   -0.15    0.23
   8 -24   0    1.88    0.45
  -8 -24   0    2.49    0.46
  -8 -24   0    2.71    0.39
  -8 -24   0    2.28    0.43
   8 -24   0    2.84    0.63
   8  24   0    1.93    0.45
   9 -24   0   -0.20    0.26
  -9 -24   0   -0.04    0.19
   9 -24   0    0.08    0.27
   9  24   0    0.38    0.28
   0 -25   0    0.17    0.18
   0 -25   0    0.12    0.13
   0 -25   0    0.04    0.19
   0 -25   0    0.07    0.18
   0  25   0    0.30    0.19
   1 -25   0    3.87    0.46
  -1 -25   0    4.58    0.55
   1 -25   0    4.24    0.39
  -1 -25   0    5.38    0.45
  -1 -25   0    3.94    0.49
   1 -25   0    3.68    0.49
  -1 -25   0    4.99    0.40
   1 -25   0    5.19    0.61
   1  25   0    3.98    0.51
  -1  25   0    3.40    0.47
  -2 -25   0    0.39    0.22
  -2 -25   0    0.30    0.16
   2 -25   0    0.22    0.19
   2 -25   0    0.26    0.21
  -2 -25   0    0.10    0.15
   2 -25   0    0.37    0.23
  -2 -25   0    0.20    0.18
   2 -25   0    0.57    0.20
   2 -25   0    0.26    0.18
  -2  25   0    0.71    0.28
   2  25   0    0.54    0.25
  -3 -25   0    4.66    0.53
   3 -25   0    4.01    0.44
   3 -25   0    3.49    0.45
   3 -25   0    4.00    0.56
  -3 -25   0    3.81    0.40
  -3 -25   0    3.73    0.47
   3 -25   0    3.49    0.51
   3 -25   0    4.50    0.51
  -3 -25   0    4.26    0.48
  -3  25   0    4.36    0.58
   3  25   0    4.07    0.52
   4 -25   0    0.78    0.28
   4 -25   0    1.11    0.29
  -4 -25   0    1.10    0.25
   4 -25   0    1.14    0.25
   4 -25   0    1.45    0.38
  -4 -25   0    1.46    0.31
  -4 -25   0    1.27    0.29
   4 -25   0    1.37    0.36
  -4 -25   0    1.38    0.32
  -4  25   0    1.09    0.37
   4  25   0    1.33    0.34
   5 -25   0    1.04    0.25
  -5 -25   0    1.08    0.27
   5 -25   0    0.89    0.37
   5 -25   0    0.60    0.28
  -5 -25   0    1.21    0.26
  -5 -25   0    0.93    0.30
   5 -25   0    0.76    0.30
  -5 -25   0    1.03    0.29
  -5  25   0    1.33    0.40
   5  25   0    0.72    0.28
  -6 -25   0    2.07    0.37
  -6 -25   0    1.97    0.32
   6 -25   0    2.40    0.46
  -6 -25   0    2.35    0.40
   6 -25   0    1.76    0.31
  -6 -25   0    2.40    0.43
   6 -25   0    1.96    0.47
   6  25   0    2.01    0.41
  -6  25   0    2.54    0.53
  -7 -25   0   -0.01    0.23
   7 -25   0    0.30    0.18
   7 -25   0    0.48    0.31
  -7 -25   0    0.28    0.20
  -7 -25   0    0.33    0.26
   7 -25   0    0.49    0.37
   7  25   0    0.09    0.25
  -8 -25   0    0.33    0.25
  -8 -25   0    0.13    0.22
   8 -25   0    0.15    0.27
   8 -25   0   -0.24    0.26
  -8 -25   0    0.31    0.19
   8  25   0    0.07    0.28
   0 -26   0    0.30    0.24
   0 -26   0    0.29    0.16
   0 -26   0    0.15    0.17
   0 -26   0    0.12    0.17
   0  26   0    0.36    0.24
   1 -26   0    1.47    0.37
  -1 -26   0    1.20    0.30
  -1 -26   0    1.73    0.35
  -1 -26   0    1.57    0.27
   1 -26   0    1.27    0.25
   1 -26   0    1.32    0.31
   1 -26   0    1.53    0.31
  -1 -26   0    1.27    0.28
  -1  26   0    1.92    0.38
   1  26   0    0.97    0.29
   2 -26   0    0.76    0.28
   2 -26   0    0.91    0.30
  -2 -26   0    0.51    0.25
  -2 -26   0    0.94    0.30
  -2 -26   0    0.68    0.21
  -2 -26   0    0.71    0.25
   2 -26   0    0.49    0.22
   2 -26   0    0.79    0.22
   2  26   0    1.01    0.32
  -2  26   0    1.13    0.31
   3 -26   0    1.65    0.39
   3 -26   0    1.80    0.30
  -3 -26   0    1.26    0.31
  -3 -26   0    1.28    0.30
  -3 -26   0    1.59    0.28
   3 -26   0    1.39    0.32
  -3 -26   0    1.35    0.32
   3 -26   0    2.14    0.37
   3 -26   0    1.05    0.33
  -3  26   0    1.87    0.43
   3  26   0    1.26    0.32
  -4 -26   0    0.35    0.21
  -4 -26   0   -0.03    0.19
   4 -26   0    0.40    0.25
   4 -26   0    0.52    0.27
  -4 -26   0    0.12    0.15
  -4 -26   0    0.35    0.22
   4 -26   0    0.50    0.24
   4 -26   0    0.21    0.17
   4 -26   0    0.00    0.20
  -4  26   0    0.43    0.27
   5 -26   0    0.38    0.25
  -5 -26   0    0.52    0.20
  -5 -26   0    0.63    0.28
   5 -26   0    0.33    0.28
  -5 -26   0    0.01    0.17
  -5 -26   0    0.64    0.25
   5 -26   0    0.31    0.18
  -5  26   0    0.63    0.34
   5  26   0    0.48    0.25
   6 -26   0    0.21    0.17
   6 -26   0    0.19    0.27
  -6 -26   0    0.10    0.21
  -6 -26   0    0.32    0.18
  -6 -26   0    0.36    0.23
  -6 -26   0    0.24    0.21
   6 -26   0    0.36    0.26
   6  26   0    0.12    0.23
   7 -26   0    0.71    0.22
  -7 -26   0    0.91    0.30
  -7 -26   0    0.89    0.25
   7 -26   0    0.79    0.42
  -7 -26   0    0.60    0.31
   7 -26   0    0.35    0.31
   7  26   0    0.76    0.32
   8 -26   0    0.00    0.28
  -8 -26   0   -0.12    0.23
   8  26   0    0.04    0.25
   0 -27   0   -0.22    0.18
   0 -27   0    0.14    0.20
   0 -27   0    0.09    0.15
   0 -27   0   -0.28    0.14
   0  27   0    0.23    0.24
   1 -27   0    1.53    0.35
  -1 -27   0    2.12    0.39
  -1 -27   0    1.93    0.30
  -1 -27   0    1.74    0.37
   1 -27   0    2.27    0.46
   1 -27   0    1.85    0.34
  -1 -27   0    1.89    0.35
   1 -27   0    2.20    0.32
  -1  27   0    1.66    0.37
   1  27   0    1.85    0.39
  -2 -27   0    9.21    0.69
  -2 -27   0    9.87    0.60
   2 -27   0   10.09    0.63
   2 -27   0    8.55    0.65
   2 -27   0    8.56    0.72
   2 -27   0   10.12    0.81
  -2 -27   0    8.65    0.65
  -2 -27   0    9.41    0.73
  -2  27   0    9.84    0.79
   2  27   0    8.20    0.69
  -3 -27   0    0.59    0.26
  -3 -27   0    0.55    0.28
   3 -27   0    0.51    0.29
  -3 -27   0    0.58    0.21
   3 -27   0    1.22    0.37
   3 -27   0    0.84    0.28
  -3 -27   0    1.01    0.27
   3 -27   0    0.72    0.23
  -3  27   0    0.90    0.35
   3  27   0    0.80    0.29
  -4 -27   0    3.93    0.43
  -4 -27   0    4.55    0.55
   4 -27   0    3.68    0.56
   4 -27   0    3.42    0.49
   4 -27   0    4.43    0.66
   4 -27   0    3.70    0.43
  -4 -27   0    4.88    0.54
  -4 -27   0    3.42    0.49
  -4  27   0    4.80    0.69
   4  27   0    5.52    0.65
  -5 -27   0    1.11    0.33
  -5 -27   0    1.01    0.25
   5 -27   0    1.10    0.32
  -5 -27   0    0.95    0.30
  -5 -27   0    1.04    0.31
   5 -27   0    1.31    0.28
   5 -27   0    1.32    0.41
   5  27   0    1.18    0.34
  -6 -27   0   19.39    0.97
   6 -27   0   19.36    1.31
   6 -27   0   19.32    1.16
   6 -27   0   19.20    0.93
  -6 -27   0   20.41    1.09
  -6 -27   0   20.41    1.13
  -6 -27   0   19.29    1.09
   6  27   0   17.91    1.12
   7 -27   0    0.24    0.34
   7 -27   0    0.32    0.18
  -7 -27   0    0.33    0.23
   7 -27   0    0.00    0.30
  -7 -27   0    0.21    0.23
  -7 -27   0    0.45    0.31
   7  27   0    0.18    0.27
   0 -28   0   -0.19    0.20
   0 -28   0   -0.08    0.14
   0 -28   0   -0.01    0.14
   0 -28   0   -0.08    0.17
   0  28   0   -0.03    0.19
   1 -28   0    5.15    0.56
  -1 -28   0    5.28    0.63
  -1 -28   0    5.64    0.46
   1 -28   0    4.96    0.61
  -1 -28   0    4.05    0.55
   1 -28   0    5.53    0.46
  -1 -28   0    4.65    0.55
   1 -28   0    5.33    0.67
  -1  28   0    4.29    0.58
   1  28   0    4.81    0.59
   2 -28   0    0.43    0.20
  -2 -28   0    0.27    0.17
  -2 -28   0    0.16    0.21
  -2 -28   0    0.06    0.20
  -2 -28   0    0.27    0.22
   2 -28   0    0.40    0.30
   2 -28   0    0.26    0.26
  -2  28   0    0.40    0.28
   2  28   0    0.49    0.26
  -3 -28   0    0.79    0.29
   3 -28   0    0.91    0.25
  -3 -28   0    1.00    0.34
   3 -28   0    1.32    0.31
  -3 -28   0    0.88    0.24
  -3 -28   0    0.97    0.28
   3 -28   0    1.42    0.37
   3 -28   0    0.74    0.33
   3  28   0    0.98    0.33
  -3  28   0    0.62    0.32
  -4 -28   0    0.05    0.21
   4 -28   0    0.07    0.17
  -4 -28   0    0.12    0.20
  -4 -28   0    0.15    0.17
   4 -28   0    0.25    0.29
  -4 -28   0    0.10    0.23
   4  28   0    0.15    0.22
  -4  28   0    0.07    0.28
  -5 -28   0    0.10    0.24
  -5 -28   0    0.10    0.24
   5 -28   0    0.18    0.26
  -5 -28   0    0.09    0.17
  -5 -28   0    0.18    0.21
   5 -28   0    0.22    0.17
   5  28   0    0.24    0.25
  -6 -28   0    3.46    0.50
   6 -28   0    6.25    0.84
  -6 -28   0    3.72    0.55
   6 -28   0    3.98    0.42
  -6 -28   0    4.25    0.47
   6  28   0    3.16    0.53
   7 -28   0    0.09    0.15
  -7 -28   0    0.13    0.28
   7 -28   0   -0.04    0.29
   7  28   0    0.23    0.28
   0 -29   0    0.12    0.24
   0 -29   0   -0.15    0.18
   0 -29   0    0.11    0.24
   0 -29   0    0.12    0.16
   0  29   0   -0.02    0.22
   1 -29   0    0.94    0.25
   1 -29   0    0.90    0.32
  -1 -29   0    1.05    0.32
   1 -29   0    0.65    0.28
  -1 -29   0    0.85    0.24
  -1 -29   0    0.56    0.28
   1 -29   0    1.05    0.35
   1  29   0    0.63    0.28
  -1  29   0    1.09    0.37
   2 -29   0   -0.22    0.19
  -2 -29   0   -0.38    0.14
   2 -29   0    0.16    0.18
   2 -29   0   -0.02    0.23
   2 -29   0    0.07    0.24
  -2 -29   0    0.20    0.23
  -2 -29   0    0.01    0.20
  -2 -29   0   -0.02    0.14
  -2  29   0   -0.01    0.23
   2  29   0   -0.36    0.18
   3 -29   0    2.53    0.53
   3 -29   0    2.84    0.39
  -3 -29   0    3.16    0.48
  -3 -29   0    2.88    0.37
   3 -29   0    2.93    0.47
  -3 -29   0    3.66    0.49
   3 -29   0    2.13    0.47
  -3 -29   0    3.35    0.53
  -3  29   0    2.71    0.54
   3  29   0    1.86    0.43
  -4 -29   0    0.52    0.26
   4 -29   0    0.35    0.19
  -4 -29   0    0.41    0.28
  -4 -29   0    0.43    0.21
   4 -29   0    0.38    0.34
  -4 -29   0    0.61    0.28
   4  29   0    0.34    0.29
   5 -29   0    0.28    0.19
  -5 -29   0    0.49    0.28
  -5 -29   0    0.40    0.21
   5 -29   0    0.52    0.36
  -5 -29   0    0.64    0.28
  -5 -29   0    0.16    0.25
   5  29   0    0.17    0.26
  -6 -29   0    0.76    0.32
   6 -29   0    0.94    0.23
   6  29   0    0.78    0.35
   0 -30   0    3.50    0.49
   0 -30   0    5.45    0.67
   0 -30   0    4.90    0.62
   0 -30   0    4.74    0.49
   0  30   0    5.26    0.67
  -1 -30   0    0.78    0.28
   1 -30   0    0.73    0.32
   1 -30   0    0.57    0.22
  -1 -30   0    1.10    0.34
  -1 -30   0    0.53    0.21
   1 -30   0    0.50    0.27
   1 -30   0    0.47    0.30
  -1 -30   0    0.49    0.32
   1  30   0    0.57    0.31
  -1  30   0    0.56    0.30
  -2 -30   0   -0.06    0.20
  -2 -30   0   -0.01    0.22
   2 -30   0   -0.15    0.21
   2 -30   0    0.15    0.28
  -2 -30   0   -0.14    0.18
   2 -30   0    0.01    0.16
   2 -30   0    0.01    0.24
  -2 -30   0    0.09    0.16
  -2  30   0    0.09    0.29
   2  30   0   -0.08    0.26
  -3 -30   0    2.41    0.43
   3 -30   0    2.44    0.49
  -3 -30   0    3.05    0.51
  -3 -30   0    2.62    0.37
  -3 -30   0    2.54    0.46
   3 -30   0    2.75    0.38
   3 -30   0    2.34    0.53
   3  30   0    1.86    0.42
  -4 -30   0    0.89    0.30
   4 -30   0    1.11    0.26
  -4 -30   0    0.18    0.25
  -4 -30   0    0.55    0.30
  -4 -30   0    1.33    0.30
   4 -30   0    0.51    0.33
   4  30   0    1.89    0.44
  -5 -30   0    0.74    0.32
   5 -30   0    0.51    0.21
  -5 -30   0    0.52    0.29
   5  30   0    0.33    0.30
   0 -31   0    0.21    0.18
   0 -31   0    0.18    0.25
   0 -31   0    0.21    0.23
   0 -31   0    0.05    0.28
   0  31   0    0.31    0.26
   1 -31   0    0.49    0.23
   1 -31   0    0.70    0.32
  -1 -31   0    0.84    0.28
  -1 -31   0    0.75    0.36
  -1 -31   0    0.70    0.23
   1 -31   0    0.33    0.30
  -1 -31   0    0.69    0.29
   1 -31   0    1.08    0.33
   1  31   0    1.01    0.37
   2 -31   0    1.72    0.45
  -2 -31   0    1.68    0.39
  -2 -31   0    1.82    0.32
  -2 -31   0    2.12    0.47
   2 -31   0    1.86    0.40
  -2 -31   0    2.01    0.45
   2 -31   0    2.10    0.51
   2 -31   0    1.70    0.32
   2  31   0    1.26    0.38
  -3 -31   0    2.57    0.45
  -3 -31   0    2.70    0.48
   3 -31   0    2.91    0.38
   3 -31   0    2.62    0.52
  -3 -31   0    3.30    0.55
   3  31   0    2.07    0.45
  -4 -31   0    0.85    0.34
  -4 -31   0    0.65    0.31
   4  31   0    0.45    0.31
   0 -32   0    5.93    0.66
   0 -32   0    5.18    0.68
  -1 -32   0    0.85    0.30
   1 -32   0    0.29    0.27
   1 -32   0    0.32    0.31
  -1 -32   0    0.84    0.35
  -2 -32   0    1.58    0.41
   2 -32   0    1.02    0.43
   2  32   0    1.20    0.51
   3  32   0    3.43    0.71
  14   0  -1   -0.18    0.22
 -14   0   1   -0.02    0.21
  13   0  -1    0.30    0.30
 -13   0   1   -0.03    0.20
 -12   0   1   -0.12    0.17
  12   0  -1   -0.30    0.19
  11   0  -1    0.12    0.21
 -11   0   1    0.32    0.24
 -11   0   1    0.26    0.21
  11   0  -1   -0.04    0.17
  10   0  -1    0.17    0.18
 -10   0   1    0.32    0.22
 -10   0   1   -0.08    0.13
  10   0  -1    0.16    0.20
   9   0  -1    0.04    0.15
   9   0  -1    0.22    0.18
  -9   0   1   -0.06    0.14
  -8   0   1   -0.12    0.12
   8   0  -1   -0.11    0.11
   8   0  -1    0.02    0.15
   7   0  -1   15.72    0.80
  -7   0   1   15.45    0.84
   7   0  -1   15.60    0.79
   6   0  -1   -0.08    0.07
   6   0  -1    0.06    0.10
  -6   0   1    0.04    0.10
   5   0  -1    5.68    0.37
  -5   0   1    5.61    0.40
   5   0  -1    6.66    0.41
   4   0  -1   -0.03    0.06
   4   0  -1   -0.04    0.07
  -4   0   1    0.00    0.08
   3   0  -1  326.58   10.00
   3   0  -1  320.18   10.02
  -3   0   1  322.41   10.01
   2   0  -1   -0.01    0.04
  -2   0   1    0.07    0.04
   2   0  -1    0.05    0.05
   2   0  -1   -0.02    0.04
   2   0  -1    0.05    0.05
   1   0  -1   58.63    1.83
   1   0  -1   57.44    1.80
   1   0  -1   57.86    1.83
  -1   0   1   57.05    1.80
   1   0  -1   58.95    1.85
   0   0  -1   -0.13    0.01
   0   0   1   -0.13    0.01
   0   0  -1   -0.13    0.01
   0   0   1   -0.14    0.01
   0   0   1   -0.08    0.02
   0   0  -1   -0.14    0.02
  -1   0  -1  191.73    6.11
   1   0   1  197.15    6.07
  -1   0  -1  203.51    6.12
   1   0   1  192.82    6.12
  -1   0  -1  201.57    6.06
  -1   0  -1  197.69    6.10
  -2   0  -1    0.04    0.03
   2   0   1    0.12    0.04
   2   0   1    0.00    0.03
  -2   0  -1    0.05    0.03
   2   0   1    0.01    0.04
  -2   0  -1    0.02    0.03
  -2   0  -1   -0.02    0.04
   3   0   1    0.55    0.09
  -3   0  -1    0.59    0.13
   3   0   1    0.66    0.10
   3   0   1    0.71    0.11
  -4   0  -1   -0.02    0.08
   4   0   1    0.06    0.06
   4   0   1    0.02    0.06
   4   0   1    0.11    0.07
   5   0   1    4.84    0.33
  -5   0  -1    5.18    0.40
   5   0   1    5.00    0.31
  -6   0  -1    0.01    0.08
   6   0   1    0.09    0.08
   6   0   1   -0.04    0.07
  -6   0  -1   -0.06    0.12
   7   0   1   17.77    0.81
  -7   0  -1   18.93    0.99
   7   0   1   16.64    0.84
  -7   0  -1   16.64    0.81
  -8   0  -1    0.04    0.12
   8   0   1    0.07    0.12
   8   0   1   -0.07    0.12
  -8   0  -1    0.20    0.18
   9   0   1   13.59    0.77
  -9   0  -1   15.54    0.82
   9   0   1   13.61    0.83
  -9   0  -1   14.32    0.96
 -10   0  -1    0.06    0.22
 -10   0  -1    0.05    0.13
  10   0   1    0.19    0.19
 -11   0  -1    0.19    0.28
 -11   0  -1   -0.20    0.14
  11   0   1    0.14    0.21
 -12   0  -1   -0.20    0.17
 -12   0  -1    0.18    0.27
  12   0   1   -0.24    0.21
 -13   0  -1    4.86    1.25
  13   0   1    3.96    0.63
 -13   0  -1    4.40    0.58
  14  -1  -1    1.07    0.46
 -14  -1   1    0.68    0.31
 -14   1   1    1.29    0.37
  14   1  -1    0.95    0.42
 -13  -1   1    0.27    0.24
  13  -1  -1    0.10    0.30
  13   1  -1    0.17    0.29
 -13   1   1    0.29    0.24
  12  -1  -1    4.34    0.61
 -12  -1   1    5.14    0.59
 -12   1   1    5.14    0.62
  12   1  -1    3.87    0.59
  11  -1  -1    3.28    0.52
 -11  -1   1    4.37    0.64
  11  -1  -1    3.04    0.49
 -11  -1   1    3.17    0.46
  11   1  -1    2.89    0.46
  11   1  -1    3.71    0.51
 -11   1   1    3.49    0.57
 -11   1   1    2.14    0.39
 -10  -1   1    9.88    0.66
  10  -1  -1    9.43    0.72
 -10  -1   1   10.24    0.77
  10  -1  -1   10.14    0.71
 -10   1   1    9.38    0.76
  10   1  -1    9.46    0.71
  10   1  -1    9.59    0.68
  -9  -1   1    9.38    0.71
   9  -1  -1    9.31    0.65
   9  -1  -1    9.38    0.66
  -9  -1   1    9.52    0.62
   9   1  -1   10.97    0.68
  -9   1   1    8.13    0.68
   9   1  -1    9.02    0.65
   8  -1  -1    9.85    0.63
   8  -1  -1   10.23    0.64
  -8  -1   1    7.40    0.61
  -8   1   1   10.80    0.70
   8   1  -1    8.30    0.58
   8   1  -1    8.34    0.59
  -7  -1   1    3.43    0.40
   7  -1  -1    3.40    0.40
   7  -1  -1    2.41    0.32
   7   1  -1    3.44    0.37
   7   1  -1    4.36    0.37
  -7   1   1    3.14    0.41
   6  -1  -1   -0.03    0.08
  -6  -1   1   -0.01    0.09
   6  -1  -1   -0.08    0.07
   6   1  -1    0.07    0.10
  -6   1   1    0.13    0.12
   6   1  -1   -0.02    0.09
   5  -1  -1   23.15    0.94
  -5  -1   1   21.47    0.93
   5  -1  -1   20.67    0.89
  -5   1   1   22.15    0.94
   5   1  -1   21.37    0.91
   5   1  -1   22.08    0.90
   4  -1  -1   69.20    2.21
   4  -1  -1   68.79    2.18
  -4  -1   1   62.71    2.18
   4   1  -1   60.44    2.14
  -4   1   1   63.75    2.19
   4   1  -1   60.96    2.17
   3  -1  -1    5.93    0.30
   3  -1  -1    5.74    0.29
   3  -1  -1    5.81    0.31
  -3  -1   1    5.01    0.29
  -3   1   1    5.70    0.31
   3   1  -1    4.85    0.29
   3   1  -1    4.73    0.27
   2  -1  -1  185.74    5.90
   2  -1  -1  188.07    5.91
  -2  -1   1  187.80    5.90
   2  -1  -1  192.01    5.90
   2  -1  -1  190.47    5.93
   2   1  -1  192.84    5.92
   2   1  -1  192.34    5.91
  -2   1   1  190.48    5.90
   2   1  -1  191.69    5.90
   1  -1  -1   25.58    0.80
   1  -1  -1   24.45    0.78
  -1  -1   1   22.76    0.78
   1  -1  -1   25.52    0.80
   1  -1  -1   24.19    0.81
   1  -1  -1   24.64    0.79
  -1   1   1   23.99    0.78
   1   1  -1   23.42    0.81
  -1   1   1   24.69    0.78
  -1   1   1   24.22    0.79
   1   1  -1   22.96    0.80
   1   1  -1   23.91    0.78
   0  -1  -1  123.29    3.75
   0  -1   1  120.04    3.76
   0  -1   1  123.07    3.75
   0  -1  -1  121.47    3.76
   0  -1  -1  125.10    3.78
   0  -1  -1  120.96    3.75
   0  -1  -1  120.69    3.74
   0   1  -1  124.15    3.77
   0   1   1  121.15    3.77
   0   1   1  121.31    3.77
   0   1   1  117.48    3.74
   0   1   1  121.52    3.76
   0   1   1  123.13    3.76
   1  -1   1   53.43    1.65
  -1  -1  -1   52.12    1.70
  -1  -1  -1   52.86    1.65
  -1  -1  -1   54.52    1.62
  -1  -1  -1   52.98    1.65
   1  -1   1   52.07    1.64
  -1   1  -1   51.46    1.63
   1   1   1   50.57    1.66
  -1   1  -1   51.96    1.65
  -1   1  -1   50.40    1.69
   1   1   1   55.28    1.65
   2  -1   1  108.66    3.40
  -2  -1  -1  102.66    3.38
  -2  -1  -1  103.55    3.38
  -2  -1  -1  105.50    3.45
   2  -1   1  110.30    3.39
  -2  -1  -1  105.63    3.35
   2  -1   1  109.69    3.37
  -2   1  -1  110.90    3.40
  -2   1  -1  107.91    3.40
  -2   1  -1  108.91    3.46
   2   1   1  113.24    3.40
   2   1   1  108.00    3.35
  -2   1  -1  106.85    3.35
   2   1   1  109.35    3.38
   3  -1   1    3.79    0.23
  -3  -1  -1    4.43    0.30
  -3  -1  -1    4.29    0.24
   3  -1   1    4.13    0.25
   3  -1   1    4.20    0.23
   3   1   1    4.01    0.23
   3   1   1    4.47    0.23
  -3   1  -1    3.90    0.29
   3   1   1    4.46    0.24
  -4  -1  -1   41.56    1.41
  -4  -1  -1   39.25    1.51
   4  -1   1   39.04    1.40
   4  -1   1   40.15    1.43
   4  -1   1   39.41    1.39
  -4   1  -1   38.63    1.51
   4   1   1   40.18    1.38
   4   1   1   42.51    1.42
   5  -1   1    1.54    0.20
   5  -1   1    1.84    0.24
  -5  -1  -1    1.58    0.25
  -5  -1  -1    1.15    0.17
   5   1   1    1.92    0.21
   5   1   1    1.71    0.22
  -5   1  -1    1.35    0.24
   6  -1   1    1.18    0.20
   6  -1   1    1.17    0.21
  -6  -1  -1    1.17    0.25
  -6  -1  -1    1.35    0.21
   6   1   1    1.19    0.20
   6   1   1    0.96    0.17
  -6   1  -1    0.86    0.23
  -7  -1  -1   -0.04    0.08
   7  -1   1    0.09    0.12
  -7  -1  -1    0.06    0.15
   7  -1   1    0.07    0.11
   7   1   1   -0.01    0.10
  -7   1  -1   -0.02    0.10
   7   1   1   -0.01    0.10
  -7   1  -1    0.18    0.17
  -8  -1  -1    0.20    0.14
  -8  -1  -1    0.34    0.21
   8  -1   1    0.67    0.19
   8  -1   1    0.50    0.18
   8   1   1    0.22    0.16
   8   1   1    0.10    0.12
  -8   1  -1    0.33    0.23
  -8   1  -1    0.77    0.21
   9  -1   1    0.25    0.18
  -9  -1  -1    0.68    0.28
   9  -1   1    0.66    0.22
  -9  -1  -1    0.84    0.22
  -9   1  -1    0.80    0.30
   9   1   1    1.03    0.24
   9   1   1    0.77    0.23
  -9   1  -1    0.78    0.23
 -10  -1  -1    8.55    0.88
 -10  -1  -1    6.66    0.55
  10  -1   1    6.71    0.59
  10   1   1    6.40    0.57
 -10   1  -1    6.64    0.55
 -10   1  -1    6.59    0.77
 -11  -1  -1    4.42    0.53
 -11  -1  -1    4.57    0.70
  11  -1   1    3.92    0.57
  11   1   1    4.45    0.58
 -11   1  -1    4.14    0.52
 -11   1  -1    4.26    0.67
  12  -1   1    8.32    0.87
 -12  -1  -1   10.07    0.74
 -12  -1  -1    9.48    1.00
 -12   1  -1   10.52    1.07
  12   1   1   10.85    0.84
 -12   1  -1    8.69    0.72
 -13  -1  -1    4.71    1.05
 -13  -1  -1    4.67    0.58
  13  -1   1    3.24    0.58
 -13   1  -1    4.31    0.58
  13   1   1    4.35    0.65
 -14  -2   1    1.67    0.40
  14   2  -1    1.68    0.48
 -14   2   1    1.19    0.37
 -13  -2   1    9.83    0.79
  13  -2  -1   10.02    1.01
 -13   2   1    9.41    0.79
  13   2  -1   11.74    0.94
  12  -2  -1    4.95    0.67
 -12  -2   1    4.17    0.55
  12   2  -1    5.77    0.72
 -12   2   1    5.82    0.65
 -11  -2   1    0.45    0.22
  11  -2  -1    0.85    0.30
  11  -2  -1    0.99    0.32
 -11  -2   1    0.49    0.28
 -11   2   1    0.41    0.28
 -11   2   1    0.53    0.25
  11   2  -1    0.56    0.25
  11   2  -1    0.52    0.25
  10  -2  -1    0.34    0.21
  10  -2  -1    0.60    0.24
 -10  -2   1    0.51    0.20
 -10  -2   1    0.56    0.25
 -10   2   1    0.52    0.24
  10   2  -1    0.56    0.23
  10   2  -1    0.26    0.19
   9  -2  -1    8.28    0.62
  -9  -2   1    8.88    0.58
   9  -2  -1    7.16    0.59
  -9  -2   1    9.24    0.69
   9   2  -1    8.58    0.61
   9   2  -1    8.40    0.61
  -9   2   1    8.87    0.69
   8  -2  -1  109.32    3.73
  -8  -2   1  104.79    3.77
   8  -2  -1  111.32    3.75
  -8  -2   1  108.49    3.65
  -8   2   1  112.00    3.82
   8   2  -1  101.61    3.68
   8   2  -1  103.51    3.68
  -7  -2   1    6.59    0.51
   7  -2  -1    6.06    0.45
   7  -2  -1    6.69    0.49
   7   2  -1    6.58    0.46
  -7   2   1    6.36    0.51
   7   2  -1    6.59    0.46
   6  -2  -1   31.38    1.26
   6  -2  -1   29.67    1.22
  -6  -2   1   29.75    1.26
   6   2  -1   29.89    1.22
  -6   2   1   31.95    1.30
   6   2  -1   30.55    1.22
   5  -2  -1   16.19    0.79
   5  -2  -1   18.53    0.80
  -5  -2   1   18.85    0.83
   5   2  -1   19.52    0.79
   5   2  -1   19.18    0.81
  -5   2   1   17.38    0.82
   4  -2  -1    4.27    0.29
  -4  -2   1    4.63    0.31
   4  -2  -1    4.14    0.30
   4  -2  -1    4.72    0.30
   4   2  -1    4.49    0.29
  -4   2   1    4.58    0.32
   4   2  -1    4.85    0.31
  -3  -2   1   50.64    1.73
   3  -2  -1   49.52    1.74
   3  -2  -1   52.87    1.73
   3  -2  -1   53.11    1.73
   3   2  -1   50.81    1.71
  -3   2   1   52.46    1.75
   3   2  -1   50.98    1.74
  -2  -2   1  108.10    3.36
   2  -2  -1  103.30    3.36
   2  -2  -1  105.44    3.35
   2  -2  -1  102.96    3.38
   2  -2  -1  105.96    3.36
   2   2  -1  108.84    3.38
   2   2  -1  109.28    3.36
   2   2  -1  107.20    3.37
  -2   2   1  108.52    3.36
  -1  -2   1   28.37    0.92
   1  -2  -1   28.75    0.94
   1  -2  -1   27.77    0.95
  -1  -2   1   29.88    0.98
   1  -2  -1   29.30    0.94
   1  -2  -1   28.69    0.96
  -1  -2   1   28.83    0.93
   1  -2  -1   29.25    0.93
   1   2  -1   29.39    0.94
  -1   2   1   28.80    0.94
  -1   2   1   28.97    0.93
   1   2  -1   27.02    0.95
   0  -2  -1   37.97    1.24
   0  -2  -1   38.33    1.23
   0  -2   1   38.60    1.22
   0  -2   1   38.76    1.22
   0  -2  -1   37.96    1.23
   0  -2  -1   38.50    1.23
   0   2   1   37.55    1.21
   0   2   1   36.94    1.24
   0   2  -1   38.13    1.23
   0   2  -1   40.14    1.21
   0   2   1   36.04    1.22
   0   2  -1   38.15    1.21
   0   2   1   37.25    1.23
   0   2   1   36.57    1.20
   0   2   1   36.42    1.23
   1  -2   1   50.96    1.62
  -1  -2  -1   53.94    1.63
  -1  -2  -1   51.25    1.67
   1  -2   1   49.49    1.62
   1  -2   1   50.56    1.59
  -1  -2  -1   51.06    1.62
  -1  -2  -1   51.00    1.62
  -1  -2  -1   51.33    1.66
  -1   2  -1   53.17    1.67
  -1   2  -1   51.36    1.61
   1   2   1   51.12    1.63
   1   2   1   50.11    1.60
  -1   2  -1   52.95    1.59
  -2  -2  -1  105.40    3.29
  -2  -2  -1  102.41    3.18
  -2  -2  -1  102.79    3.21
   2  -2   1   99.09    3.20
   2  -2   1   98.06    3.21
  -2  -2  -1  105.67    3.21
   2   2   1  105.78    3.20
   2   2   1  103.41    3.17
  -2   2  -1   98.01    3.27
  -2   2  -1   99.84    3.18
   3  -2   1    1.05    0.14
   3  -2   1    0.95    0.12
  -3  -2  -1    0.72    0.14
  -3  -2  -1    0.95    0.13
   3  -2   1    0.93    0.13
   3   2   1    0.97    0.11
  -3   2  -1    0.85    0.16
   3   2   1    1.24    0.14
   4  -2   1    7.48    0.38
  -4  -2  -1    6.10    0.35
   4  -2   1    7.62    0.37
   4  -2   1    7.17    0.39
  -4  -2  -1    6.50    0.43
   4   2   1    6.84    0.36
  -4   2  -1    7.83    0.46
   4   2   1    6.44    0.34
  -5  -2  -1   11.29    0.63
   5  -2   1   10.83    0.53
   5  -2   1   10.62    0.52
   5  -2   1   11.06    0.56
  -5  -2  -1   10.80    0.53
   5   2   1   11.03    0.51
   5   2   1   11.30    0.54
  -5   2  -1    9.44    0.60
  -6  -2  -1    2.00    0.25
   6  -2   1    2.07    0.27
   6  -2   1    1.84    0.25
  -6  -2  -1    1.64    0.30
   6   2   1    1.84    0.23
   6   2   1    1.54    0.22
  -6   2  -1    2.52    0.37
  -7  -2  -1   17.25    0.96
   7  -2   1   18.24    0.85
   7  -2   1   17.42    0.87
  -7  -2  -1   17.46    0.83
  -7   2  -1   17.99    0.98
   7   2   1   18.37    0.81
   7   2   1   17.48    0.85
  -8  -2  -1   41.74    1.63
  -8  -2  -1   39.50    1.79
   8  -2   1   41.22    1.64
   8  -2   1   41.47    1.70
   8   2   1   42.75    1.60
   8   2   1   41.61    1.66
  -8   2  -1   41.53    1.83
  -8   2  -1   41.25    1.64
  -9  -2  -1    3.55    0.52
   9  -2   1    4.30    0.48
  -9  -2  -1    3.32    0.41
   9  -2   1    2.52    0.40
   9   2   1    3.44    0.44
   9   2   1    3.04    0.37
  -9   2  -1    2.94    0.40
  -9   2  -1    3.68    0.56
 -10  -2  -1    0.14    0.23
  10  -2   1    0.48    0.25
 -10  -2  -1    0.23    0.16
 -10   2  -1   -0.04    0.13
  10   2   1    0.09    0.19
 -10   2  -1    0.56    0.29
 -11  -2  -1   11.02    0.76
 -11  -2  -1   11.86    0.94
  11  -2   1   10.80    0.82
 -11   2  -1   11.33    0.78
 -11   2  -1   11.12    0.96
  11   2   1   10.81    0.81
 -12  -2  -1   17.28    1.22
 -12  -2  -1   17.83    1.01
  12  -2   1   16.34    1.09
 -12   2  -1   16.36    1.23
 -12   2  -1   16.94    1.02
  12   2   1   16.55    1.07
 -13  -2  -1    2.21    0.42
 -13  -2  -1    1.93    0.52
  13  -2   1    1.76    0.47
 -13  -2  -1    2.35    0.60
  13   2   1    2.70    0.52
 -13   2  -1    2.44    0.46
 -14  -3   1   -0.01    0.23
 -14   3   1    0.11    0.25
  14   3  -1    0.18    0.30
  13  -3  -1    0.38    0.32
 -13  -3   1    0.04    0.21
 -13   3   1    0.34    0.25
  13   3  -1   -0.08    0.23
 -12  -3   1   14.59    0.94
  12  -3  -1   15.35    1.04
  12   3  -1   15.20    1.02
 -12   3   1   15.30    0.97
 -11  -3   1   14.09    0.85
 -11  -3   1   12.49    0.92
  11  -3  -1   13.08    0.90
  11  -3  -1   12.83    0.88
  11   3  -1   13.13    0.88
 -11   3   1   13.50    0.99
  11   3  -1   11.91    0.80
 -10  -3   1    0.31    0.18
 -10  -3   1    0.30    0.22
  10  -3  -1    0.33    0.23
  10  -3  -1    0.43    0.23
  10   3  -1    0.09    0.18
 -10   3   1    0.59    0.26
  10   3  -1    0.16    0.17
  -9  -3   1   18.07    1.00
   9  -3  -1   16.88    0.96
  -9  -3   1   17.05    0.88
   9  -3  -1   16.19    0.94
   9   3  -1   17.27    0.93
  -9   3   1   17.32    1.02
   9   3  -1   17.84    0.92
   8  -3  -1   15.94    0.85
   8  -3  -1   15.36    0.82
  -8  -3   1   14.10    0.75
  -8  -3   1   13.43    0.83
   8   3  -1   13.61    0.77
   8   3  -1   12.97    0.76
  -8   3   1   15.11    0.88
   7  -3  -1    0.57    0.18
  -7  -3   1    0.42    0.14
   7  -3  -1    0.51    0.19
  -7  -3   1    0.32    0.15
  -7   3   1    0.54    0.19
   7   3  -1    0.42    0.16
   7   3  -1    0.35    0.15
   6  -3  -1    0.99    0.21
  -6  -3   1    1.16    0.23
   6  -3  -1    0.56    0.17
  -6  -3   1    1.07    0.18
   6   3  -1    1.07    0.20
  -6   3   1    0.55    0.17
   6   3  -1    0.95    0.19
  -5  -3   1    0.42    0.11
   5  -3  -1    0.28    0.12
   5  -3  -1    0.27    0.11
  -5  -3   1    0.57    0.15
   5   3  -1    0.30    0.11
  -5   3   1    0.18    0.11
   5   3  -1    0.44    0.12
   4  -3  -1    0.07    0.08
   4  -3  -1    0.03    0.06
   4  -3  -1    0.05    0.07
  -4  -3   1    0.04    0.07
   4   3  -1    0.08    0.08
   4   3  -1    0.06    0.06
  -4   3   1   -0.02    0.06
  -3  -3   1   61.02    2.04
   3  -3  -1   63.50    2.06
   3  -3  -1   62.51    2.04
  -3  -3   1   60.42    1.99
   3  -3  -1   62.42    2.03
  -3   3   1   61.59    2.05
   3   3  -1   60.38    2.04
   3   3  -1   59.76    2.02
   2  -3  -1   88.87    2.91
   2  -3  -1   89.31    2.91
  -2  -3   1   96.50    2.92
   2  -3  -1   94.32    2.90
  -2  -3   1   93.45    2.88
   2  -3  -1   94.05    2.91
   2  -3  -1   87.81    2.93
   2   3  -1   91.85    2.91
  -2   3   1   89.15    2.91
   1  -3  -1  368.27   11.42
   1  -3  -1  362.32   11.51
   1  -3  -1  367.78   11.51
  -1  -3   1  373.45   11.50
   1  -3  -1  379.01   11.53
   1  -3  -1  377.78   11.57
  -1  -3   1  377.38   11.51
   1  -3  -1  363.14   11.48
   1   3  -1  366.87   11.54
   1   3  -1  381.87   11.51
  -1   3   1  377.40   11.51
  -1   3   1  367.99   11.51
   1   3  -1  375.22   11.48
   1   3  -1  380.55   11.54
   0  -3   1    5.15    0.21
   0  -3   1    5.33    0.21
   0  -3  -1    5.88    0.22
   0  -3  -1    5.83    0.20
   0  -3   1    5.53    0.21
   0  -3  -1    5.84    0.23
   0  -3  -1    5.48    0.23
   0  -3  -1    6.01    0.19
   0   3  -1    5.61    0.21
   0   3  -1    5.43    0.21
   0   3   1    5.10    0.22
   0   3  -1    5.24    0.22
   0   3   1    6.28    0.22
   1  -3   1  192.34    5.83
   1  -3   1  193.45    5.78
  -1  -3  -1  192.10    5.79
   1  -3   1  188.66    5.82
  -1  -3  -1  181.18    5.79
  -1  -3  -1  188.03    5.77
  -1  -3  -1  179.42    5.79
  -1  -3  -1  185.06    5.82
  -1  -3  -1  185.08    5.82
  -1   3  -1  188.42    5.78
   1   3   1  187.63    5.77
  -1   3  -1  190.14    5.82
  -1   3  -1  187.38    5.80
  -2  -3  -1   22.51    0.85
  -2  -3  -1   22.01    0.80
   2  -3   1   22.39    0.79
  -2  -3  -1   22.37    0.77
   2  -3   1   23.58    0.79
  -2  -3  -1   22.58    0.83
  -2  -3  -1   21.40    0.78
   2  -3   1   23.38    0.77
   2   3   1   22.04    0.77
  -2   3  -1   23.97    0.86
  -2   3  -1   23.04    0.75
   3  -3   1   70.69    2.27
   3  -3   1   67.64    2.26
  -3  -3  -1   70.93    2.26
   3  -3   1   66.50    2.28
  -3  -3  -1   69.29    2.35
  -3   3  -1   71.18    2.36
   3   3   1   70.01    2.25
   4  -3   1    1.83    0.21
  -4  -3  -1    2.08    0.22
  -4  -3  -1    2.59    0.29
   4  -3   1    2.11    0.19
   4  -3   1    2.04    0.21
  -4   3  -1    1.87    0.26
   4   3   1    2.31    0.17
   4   3   1    2.63    0.20
   5  -3   1    3.11    0.32
  -5  -3  -1    3.66    0.27
   5  -3   1    2.80    0.25
  -5  -3  -1    3.50    0.38
   5  -3   1    3.18    0.26
  -5   3  -1    2.67    0.33
   5   3   1    3.34    0.24
   5   3   1    3.55    0.27
   6  -3   1    1.65    0.24
   6  -3   1    1.61    0.24
   6  -3   1    1.31    0.24
  -6  -3  -1    1.24    0.20
  -6  -3  -1    1.73    0.31
   6   3   1    1.35    0.22
   6   3   1    1.53    0.21
  -6   3  -1    1.67    0.31
   7  -3   1    0.18    0.14
   7  -3   1    0.07    0.13
  -7  -3  -1    0.19    0.16
  -7  -3  -1   -0.03    0.09
   7   3   1    0.20    0.13
   7   3   1    0.11    0.10
  -7   3  -1    0.12    0.18
   8  -3   1    1.75    0.30
  -8  -3  -1    2.76    0.34
   8  -3   1    1.74    0.31
  -8  -3  -1    2.28    0.39
   8   3   1    2.34    0.34
   8   3   1    3.08    0.34
  -8   3  -1    1.62    0.36
  -9  -3  -1    2.78    0.38
  -9  -3  -1    3.43    0.52
   9  -3   1    3.88    0.46
   9  -3   1    4.49    0.53
  -9   3  -1    3.90    0.60
   9   3   1    3.10    0.41
  -9   3  -1    3.05    0.40
   9   3   1    3.53    0.39
 -10  -3  -1    0.01    0.13
  10  -3   1    0.07    0.16
 -10  -3  -1    0.23    0.23
 -10   3  -1    0.12    0.16
  10   3   1    0.67    0.26
 -10   3  -1    0.37    0.26
  11  -3   1   11.46    0.86
 -11  -3  -1   13.77    1.01
 -11  -3  -1   13.18    0.81
 -11   3  -1   11.97    0.81
  11   3   1   12.54    0.85
 -11   3  -1   11.09    0.97
  12  -3   1    2.30    0.48
 -12  -3  -1    3.92    0.64
 -12  -3  -1    2.62    0.54
 -12  -3  -1    2.66    0.44
 -12   3  -1    2.60    0.60
 -12   3  -1    3.29    0.51
  12   3   1    3.02    0.50
 -13  -3  -1    2.42    0.57
 -13  -3  -1    1.91    0.55
 -13  -3  -1    2.68    0.46
  13  -3   1    2.51    0.52
  13   3   1    3.06    0.54
 -13   3  -1    2.13    0.42
 -14  -4   1    3.15    0.66
 -14   4   1    2.77    0.52
  14   4  -1    2.49    0.54
  13  -4  -1   -0.38    0.20
 -13  -4   1    0.69    0.33
 -13  -4   1    0.50    0.26
 -13   4   1    0.28    0.25
  13   4  -1    0.53    0.30
 -12  -4   1    1.54    0.35
  12  -4  -1    2.38    0.48
  12   4  -1    1.48    0.41
 -12   4   1    1.68    0.38
  11  -4  -1   -0.11    0.19
 -11  -4   1    0.20    0.25
  11  -4  -1    0.31    0.26
 -11  -4   1    0.11    0.18
 -11   4   1    0.21    0.26
  11   4  -1    0.27    0.22
 -10  -4   1    2.49    0.44
  10  -4  -1    2.06    0.39
  10  -4  -1    2.07    0.40
 -10  -4   1    1.30    0.29
  10   4  -1    2.28    0.39
 -10   4   1    1.38    0.39
  10   4  -1    1.73    0.33
   9  -4  -1    1.39    0.30
  -9  -4   1    1.76    0.30
   9  -4  -1    1.85    0.36
  -9  -4   1    2.07    0.39
  -9   4   1    1.79    0.38
   9   4  -1    2.21    0.34
   9   4  -1    1.95    0.35
   8  -4  -1   16.09    0.87
   8  -4  -1   16.94    0.92
  -8  -4   1   16.74    0.82
  -8  -4   1   15.99    0.90
   8   4  -1   15.89    0.84
   8   4  -1   16.89    0.86
  -8   4   1   15.88    0.94
  -7  -4   1    0.98    0.23
   7  -4  -1    1.16    0.25
   7  -4  -1    1.17    0.24
  -7  -4   1    1.31    0.21
  -7   4   1    1.13    0.27
   7   4  -1    1.05    0.22
   7   4  -1    1.52    0.26
   6  -4  -1    1.33    0.23
  -6  -4   1    1.99    0.25
  -6  -4   1    2.05    0.29
   6  -4  -1    1.74    0.27
   6   4  -1    1.93    0.26
  -6   4   1    2.03    0.31
   6   4  -1    2.01    0.27
   5  -4  -1   30.66    1.19
   5  -4  -1   28.86    1.15
   5  -4  -1   32.44    1.17
  -5  -4   1   28.73    1.17
  -5  -4   1   27.30    1.09
  -5   4   1   31.53    1.22
   5   4  -1   28.91    1.14
   5   4  -1   27.98    1.12
   4  -4  -1   17.83    0.75
   4  -4  -1   17.43    0.78
  -4  -4   1   18.87    0.78
   4  -4  -1   16.98    0.75
  -4  -4   1   19.82    0.74
   4   4  -1   20.35    0.78
   4   4  -1   18.84    0.75
  -4   4   1   17.93    0.79
   3  -4  -1    3.33    0.22
  -3  -4   1    3.40    0.20
  -3  -4   1    3.18    0.22
   3  -4  -1    3.25    0.24
   3  -4  -1    3.36    0.18
   3  -4  -1    3.19    0.22
  -3   4   1    2.85    0.22
   3   4  -1    3.56    0.22
   2  -4  -1    0.07    0.05
   2  -4  -1    0.07    0.05
   2  -4  -1    0.08    0.03
  -2  -4   1    0.32    0.07
  -2  -4   1    0.39    0.07
   2  -4  -1    0.21    0.06
   2  -4  -1    0.15    0.06
  -2  -4   1    0.18    0.05
   2   4  -1    0.18    0.05
   2   4  -1    0.34    0.07
  -2   4   1    0.16    0.06
   1  -4  -1  347.69   10.58
   1  -4  -1  336.20   10.48
  -1  -4   1  335.56   10.50
   1  -4  -1  348.72   10.53
   1  -4  -1  346.37   10.51
   1  -4  -1  338.17   10.50
   1  -4  -1  344.12   10.46
  -1  -4   1  343.52   10.53
   1   4  -1  341.48   10.54
   1   4  -1  338.14   10.52
  -1   4   1  316.48   10.47
   1   4  -1  341.57   10.50
   0  -4  -1    1.02    0.06
   0  -4   1    0.88    0.07
   0  -4   1    0.87    0.07
   0  -4  -1    1.07    0.09
   0  -4   1    0.92    0.07
   0  -4  -1    0.98    0.08
   0  -4  -1    1.14    0.08
   0  -4  -1    0.82    0.09
   0   4  -1    0.88    0.07
   0   4  -1    0.90    0.08
   0   4   1    0.94    0.08
   0   4  -1    0.96    0.07
   1  -4   1   34.85    1.17
  -1  -4  -1   37.14    1.17
   1  -4   1   34.14    1.16
  -1  -4  -1   36.09    1.11
  -1  -4  -1   35.71    1.19
  -1  -4  -1   36.70    1.20
   1  -4   1   34.19    1.15
   1  -4   1   34.08    1.12
  -1  -4  -1   35.92    1.15
   1   4   1   36.55    1.11
  -1   4  -1   33.93    1.12
  -1   4  -1   35.63    1.19
  -2  -4  -1   50.32    1.65
   2  -4   1   50.79    1.66
   2  -4   1   50.21    1.66
  -2  -4  -1   51.09    1.72
   2  -4   1   49.91    1.62
  -2  -4  -1   51.28    1.71
   2   4   1   51.09    1.63
  -2   4  -1   51.48    1.72
  -3  -4  -1    5.85    0.29
   3  -4   1    4.96    0.27
   3  -4   1    5.14    0.31
   3  -4   1    5.42    0.29
  -3  -4  -1    6.06    0.36
   3  -4   1    5.69    0.30
  -3   4  -1    5.24    0.35
   3   4   1    5.84    0.28
   4  -4   1   57.74    1.94
  -4  -4  -1   55.14    2.02
   4  -4   1   56.51    1.93
  -4  -4  -1   55.87    1.91
   4  -4   1   57.78    1.97
  -4   4  -1   58.89    2.06
   4   4   1   55.90    1.90
   5  -4   1    0.47    0.14
   5  -4   1    0.41    0.12
   5  -4   1    0.51    0.13
  -5  -4  -1    0.34    0.15
  -5  -4  -1    0.41    0.12
   5   4   1    0.36    0.11
  -5   4  -1    0.55    0.18
   6  -4   1    0.66    0.16
   6  -4   1    0.71    0.17
   6  -4   1    0.77    0.19
  -6  -4  -1    0.64    0.21
  -6  -4  -1    0.67    0.16
   6   4   1    0.84    0.18
   6   4   1    0.59    0.14
  -6   4  -1    1.05    0.26
  -7  -4  -1   10.49    0.59
  -7  -4  -1   10.66    0.70
   7  -4   1   11.01    0.65
   7  -4   1   10.01    0.61
   7   4   1   10.89    0.61
   7   4   1   10.94    0.55
  -7   4  -1    9.87    0.72
   8  -4   1    5.57    0.47
   8  -4   1    5.32    0.54
  -8  -4  -1    4.42    0.55
  -8  -4  -1    5.25    0.43
  -8   4  -1    4.54    0.58
   8   4   1    4.03    0.43
  -9  -4  -1    7.32    0.54
  -9  -4  -1    7.79    0.68
   9  -4   1    7.84    0.63
   9  -4   1    8.59    0.60
  -9   4  -1    7.96    0.81
   9   4   1    6.91    0.55
 -10  -4  -1    1.88    0.32
 -10  -4  -1    2.06    0.44
  10  -4   1    2.02    0.39
  10  -4   1    1.37    0.38
 -10   4  -1    1.85    0.44
 -10   4  -1    1.55    0.33
  10   4   1    1.61    0.33
  11  -4   1    1.73    0.39
 -11  -4  -1    1.25    0.30
 -11  -4  -1    0.85    0.35
 -11  -4  -1    2.28    0.46
  11   4   1    1.63    0.37
 -11   4  -1    1.59    0.45
 -11   4  -1    1.65    0.36
 -12  -4  -1    0.05    0.19
 -12  -4  -1   -0.03    0.26
 -12  -4  -1   -0.17    0.25
  12  -4   1   -0.14    0.24
 -12   4  -1    0.03    0.20
  12   4   1    0.05    0.24
 -12   4  -1   -0.05    0.27
 -13  -4  -1   -0.15    0.29
 -13  -4  -1   -0.04    0.30
  13  -4   1    0.22    0.32
 -13  -4  -1    0.05    0.21
  13   4   1    0.22    0.35
 -13   4  -1    0.19    0.22
  14   5  -1    6.57    0.82
 -14   5   1    5.11    0.75
  13  -5  -1   -0.16    0.27
 -13  -5   1    0.05    0.27
 -13  -5   1    0.26    0.21
  13   5  -1   -0.02    0.24
 -13   5   1    0.04    0.22
  12  -5  -1   -0.15    0.25
  12  -5  -1   -0.26    0.23
 -12  -5   1   -0.01    0.24
 -12  -5   1    0.03    0.18
  12   5  -1   -0.07    0.21
 -11  -5   1    7.99    0.82
  11  -5  -1    7.67    0.69
 -11  -5   1    7.55    0.63
  11  -5  -1    8.61    0.85
  11   5  -1    9.04    0.71
 -11   5   1    7.25    0.82
  10  -5  -1    0.59    0.25
 -10  -5   1    0.39    0.19
  10  -5  -1    1.02    0.31
 -10  -5   1    0.53    0.24
  10   5  -1    0.33    0.23
 -10   5   1    0.31    0.25
   9  -5  -1    0.09    0.16
  -9  -5   1   -0.15    0.14
  -9  -5   1    0.04    0.12
   9  -5  -1    0.54    0.22
   9   5  -1    0.29    0.16
  -9   5   1    0.21    0.20
  -8  -5   1    7.23    0.57
  -8  -5   1    6.91    0.49
   8  -5  -1    6.89    0.55
   8  -5  -1    7.28    0.55
  -8   5   1    7.28    0.61
   8   5  -1    7.13    0.52
   8   5  -1    7.43    0.52
   7  -5  -1    0.75    0.21
  -7  -5   1    0.38    0.17
  -7  -5   1    0.58    0.16
   7  -5  -1    0.90    0.23
  -7   5   1    0.79    0.23
   7   5  -1    0.54    0.17
   7   5  -1    0.79    0.20
   6  -5  -1   20.54    0.94
  -6  -5   1   20.65    0.88
   6  -5  -1   21.94    0.94
   6  -5  -1   21.29    0.97
  -6  -5   1   20.58    0.95
   6   5  -1   21.21    0.91
  -6   5   1   21.84    1.01
   6   5  -1   20.87    0.92
  -5  -5   1    7.76    0.48
  -5  -5   1    8.32    0.44
   5  -5  -1    8.84    0.49
   5  -5  -1    8.67    0.50
   5  -5  -1    8.54    0.47
   5   5  -1    8.85    0.47
  -5   5   1    7.87    0.50
   5   5  -1    8.42    0.46
   4  -5  -1    5.64    0.37
  -4  -5   1    6.35    0.33
  -4  -5   1    6.19    0.37
   4  -5  -1    5.84    0.30
   4  -5  -1    6.27    0.36
   4  -5  -1    5.75    0.36
  -4   5   1    5.87    0.38
   4   5  -1    6.66    0.35
   3  -5  -1   35.26    1.22
   3  -5  -1   35.29    1.23
   3  -5  -1   35.73    1.26
   3  -5  -1   35.22    1.17
  -3  -5   1   34.25    1.20
  -3  -5   1   35.37    1.23
  -3  -5   1   33.73    1.23
   3   5  -1   33.72    1.21
  -3   5   1   34.83    1.25
   2  -5  -1   75.50    2.48
  -2  -5   1   75.66    2.45
  -2  -5   1   75.64    2.47
   2  -5  -1   77.86    2.43
   2  -5  -1   76.06    2.50
  -2  -5   1   80.21    2.49
   2  -5  -1   77.63    2.47
   2  -5  -1   76.58    2.47
   2   5  -1   77.20    2.45
   2   5  -1   77.12    2.47
  -2   5   1   78.75    2.49
   1  -5  -1   18.24    0.65
   1  -5  -1   18.51    0.66
  -1  -5   1   17.79    0.64
  -1  -5   1   18.04    0.64
   1  -5  -1   18.90    0.62
   1  -5  -1   18.80    0.67
   1  -5  -1   18.36    0.63
  -1   5   1   18.02    0.64
   1   5  -1   17.81    0.63
   1   5  -1   18.42    0.66
   1   5  -1   18.21    0.65
   0  -5   1    2.42    0.13
   0  -5  -1    2.26    0.11
   0  -5  -1    2.12    0.14
   0  -5  -1    2.18    0.14
   0  -5   1    2.26    0.13
   0  -5  -1    2.38    0.14
   0  -5   1    2.22    0.12
   0   5   1    2.09    0.14
   0   5  -1    2.33    0.13
   0   5  -1    2.14    0.14
  -1  -5  -1   72.46    2.34
   1  -5   1   70.22    2.31
  -1  -5  -1   73.54    2.34
  -1  -5  -1   71.50    2.25
  -1  -5  -1   72.21    2.29
  -1  -5  -1   73.13    2.31
   1  -5   1   73.41    2.29
   1  -5   1   73.06    2.32
   1  -5   1   73.58    2.27
   1   5   1   70.55    2.24
  -1   5  -1   74.13    2.33
  -2  -5  -1    0.25    0.06
   2  -5   1    0.43    0.07
   2  -5   1    0.43    0.08
   2  -5   1    0.54    0.09
  -2  -5  -1    0.26    0.09
  -2  -5  -1    0.32    0.08
   2   5   1    0.35    0.06
  -2   5  -1    0.45    0.11
   3  -5   1    1.04    0.12
  -3  -5  -1    0.89    0.15
   3  -5   1    1.01    0.13
  -3  -5  -1    1.27    0.19
   3  -5   1    1.20    0.15
  -3  -5  -1    0.81    0.12
   3   5   1    0.65    0.10
  -3   5  -1    0.97    0.18
  -4  -5  -1    3.97    0.27
   4  -5   1    5.13    0.31
  -4  -5  -1    4.84    0.34
   4  -5   1    5.03    0.33
  -4  -5  -1    4.16    0.34
   4  -5   1    4.82    0.28
   4  -5   1    4.61    0.30
  -4   5  -1    5.09    0.38
   4   5   1    4.41    0.28
   5  -5   1    0.12    0.09
   5  -5   1    0.20    0.10
  -5  -5  -1    0.34    0.10
   5  -5   1    0.03    0.08
  -5  -5  -1    0.18    0.11
  -5  -5  -1    0.20    0.12
   5   5   1    0.16    0.09
  -5   5  -1   -0.01    0.11
   6  -5   1    1.08    0.22
  -6  -5  -1    1.11    0.24
   6  -5   1    1.12    0.21
  -6  -5  -1    1.48    0.22
   6  -5   1    0.86    0.17
   6   5   1    1.28    0.20
  -6   5  -1    1.09    0.26
   7  -5   1    2.52    0.33
  -7  -5  -1    1.71    0.26
  -7  -5  -1    2.13    0.36
   7  -5   1    2.85    0.36
  -7   5  -1    2.73    0.41
   7   5   1    2.53    0.32
   8  -5   1    1.83    0.35
   8  -5   1    1.17    0.27
  -8  -5  -1    1.69    0.35
  -8  -5  -1    0.93    0.21
  -8   5  -1    1.36    0.34
   8   5   1    1.52    0.28
  -9  -5  -1   -0.10    0.14
  -9  -5  -1    0.04    0.18
  -9  -5  -1   -0.14    0.09
   9  -5   1   -0.09    0.13
   9  -5   1    0.16    0.19
  -9   5  -1   -0.01    0.17
   9   5   1   -0.04    0.14
  10  -5   1   18.69    1.09
 -10  -5  -1   20.26    1.19
  10  -5   1   18.37    1.04
 -10  -5  -1   20.20    1.01
 -10  -5  -1   20.65    1.17
 -10   5  -1   17.25    1.00
 -10   5  -1   21.09    1.28
  10   5   1   20.03    1.05
  11  -5   1    0.18    0.24
 -11  -5  -1   -0.08    0.19
 -11  -5  -1    0.00    0.17
 -11  -5  -1    0.02    0.26
 -11   5  -1   -0.04    0.26
 -11   5  -1    0.08    0.18
  11   5   1    0.02    0.20
 -12  -5  -1    2.25    0.54
 -12  -5  -1    1.75    0.47
  12  -5   1    1.08    0.39
 -12  -5  -1    2.08    0.38
  12   5   1    1.75    0.41
 -12   5  -1    1.72    0.38
 -12   5  -1    2.52    0.60
 -13  -5  -1    3.37    0.71
  13  -5   1    3.52    0.62
 -13  -5  -1    5.47    0.80
 -13  -5  -1    4.29    0.57
 -13   5  -1    7.35    0.75
  14   6  -1    0.00    0.30
 -13  -6   1   -0.13    0.26
 -13  -6   1    0.38    0.23
  13  -6  -1    0.29    0.31
 -13   6   1    0.05    0.23
  13   6  -1    0.32    0.28
  12  -6  -1   -0.08    0.22
  12  -6  -1   -0.06    0.24
 -12  -6   1    0.06    0.24
 -12  -6   1    0.13    0.18
  12   6  -1   -0.13    0.20
 -11  -6   1   -0.08    0.17
 -11  -6   1   -0.09    0.14
  11  -6  -1    0.00    0.20
  11  -6  -1    0.04    0.21
 -11  -6   1    0.07    0.22
  11   6  -1   -0.08    0.18
 -11   6   1    0.00    0.23
  10  -6  -1   -0.04    0.18
 -10  -6   1    0.34    0.21
  10  -6  -1    0.13    0.18
 -10  -6   1    0.48    0.24
 -10  -6   1    0.31    0.17
 -10   6   1    0.46    0.28
  10   6  -1    0.33    0.21
   9  -6  -1    2.10    0.36
   9  -6  -1    2.47    0.42
  -9  -6   1    2.77    0.42
  -9  -6   1    2.93    0.39
   9   6  -1    2.68    0.40
  -9   6   1    2.52    0.46
   8  -6  -1   18.18    0.94
   8  -6  -1   16.89    0.93
  -8  -6   1   16.40    0.84
  -8  -6   1   17.12    0.93
   8   6  -1   18.00    0.89
  -8   6   1   16.37    0.97
   7  -6  -1   18.71    0.93
   7  -6  -1   17.90    0.90
  -7  -6   1   16.14    0.88
  -7  -6   1   18.96    0.84
   7   6  -1   16.37    0.83
  -7   6   1   17.92    0.95
   6  -6  -1    0.12    0.11
  -6  -6   1    0.09    0.11
   6  -6  -1    0.06    0.10
  -6  -6   1    0.01    0.08
   6  -6  -1    0.12    0.10
   6   6  -1    0.03    0.10
  -6   6   1   -0.06    0.10
  -5  -6   1   59.76    2.03
   5  -6  -1   57.29    2.08
   5  -6  -1   56.22    2.10
   5  -6  -1   58.41    2.07
  -5  -6   1   62.57    2.11
  -5  -6   1   58.90    2.08
  -5   6   1   59.64    2.14
   5   6  -1   59.61    2.05
   4  -6  -1   16.01    0.69
   4  -6  -1   15.09    0.71
  -4  -6   1   16.28    0.68
  -4  -6   1   15.63    0.64
   4  -6  -1   14.69    0.60
  -4  -6   1   16.11    0.70
   4  -6  -1   14.97    0.67
  -4   6   1   15.74    0.71
   4   6  -1   15.13    0.65
   3  -6  -1   75.42    2.47
   3  -6  -1   73.76    2.48
  -3  -6   1   74.99    2.48
   3  -6  -1   69.93    2.50
  -3  -6   1   76.56    2.45
  -3  -6   1   77.96    2.50
   3  -6  -1   75.04    2.42
   3   6  -1   78.03    2.45
  -3   6   1   74.92    2.51
   3   6  -1   78.66    2.47
   2  -6  -1   47.10    1.53
   2  -6  -1   48.46    1.61
  -2  -6   1   48.13    1.57
   2  -6  -1   48.11    1.58
   2  -6  -1   47.14    1.57
  -2  -6   1   46.06    1.55
   2  -6  -1   45.35    1.56
  -2   6   1   46.28    1.58
   2   6  -1   47.03    1.56
   2   6  -1   47.66    1.55
   1  -6  -1   36.11    1.24
   1  -6  -1   36.90    1.20
  -1  -6   1   38.01    1.22
   1  -6  -1   35.15    1.23
   1  -6  -1   35.47    1.25
   1  -6  -1   34.86    1.21
  -1  -6   1   38.08    1.22
  -1   6   1   36.73    1.23
   1   6  -1   38.32    1.22
   1   6  -1   38.65    1.25
   1   6  -1   38.32    1.23
   0  -6  -1   39.15    1.31
   0  -6   1   38.33    1.28
   0  -6  -1   38.52    1.29
   0  -6  -1   38.67    1.26
   0  -6   1   38.97    1.28
   0  -6  -1   39.65    1.29
   0  -6   1   39.75    1.27
   0   6  -1   39.38    1.30
   0   6  -1   39.94    1.31
  -1  -6  -1    5.17    0.28
   1  -6   1    5.56    0.23
   1  -6   1    5.59    0.27
  -1  -6  -1    5.61    0.21
  -1  -6  -1    5.28    0.28
   1  -6   1    5.01    0.24
  -1  -6  -1    5.39    0.26
  -1  -6  -1    5.38    0.24
   1  -6   1    5.15    0.26
  -1   6  -1    5.23    0.27
   2  -6   1    6.17    0.31
   2  -6   1    6.44    0.28
  -2  -6  -1    6.87    0.30
  -2  -6  -1    6.37    0.35
   2  -6   1    6.93    0.33
  -2   6  -1    6.59    0.36
   2   6   1    6.37    0.27
   3  -6   1   82.12    2.61
   3  -6   1   77.61    2.59
  -3  -6  -1   79.15    2.66
  -3  -6  -1   78.66    2.64
  -3  -6  -1   79.53    2.58
   3  -6   1   80.08    2.56
  -3   6  -1   77.51    2.68
   3   6   1   80.43    2.55
  -4  -6  -1    0.83    0.14
  -4  -6  -1    0.82    0.17
  -4  -6  -1    0.66    0.16
   4  -6   1    1.43    0.21
   4  -6   1    1.13    0.15
   4  -6   1    1.23    0.18
   4  -6   1    1.01    0.15
   4   6   1    0.61    0.11
  -4   6  -1    1.09    0.22
   5  -6   1   12.12    0.62
  -5  -6  -1   13.57    0.71
   5  -6   1   12.88    0.61
   5  -6   1   12.10    0.64
  -5  -6  -1   14.00    0.69
  -5  -6  -1   12.89    0.60
   5   6   1   13.48    0.59
  -5   6  -1   11.85    0.71
   6  -6   1    0.56    0.17
  -6  -6  -1    0.59    0.15
   6  -6   1    0.49    0.15
  -6  -6  -1    0.36    0.18
   6  -6   1    0.41    0.17
  -6  -6  -1    1.14    0.24
  -6   6  -1    0.58    0.22
   6   6   1    0.50    0.15
  -7  -6  -1   86.71    3.01
   7  -6   1   90.83    3.10
   7  -6   1   84.75    3.11
  -7  -6  -1   89.79    3.20
  -7  -6  -1   89.19    3.16
   7  -6   1   89.03    3.02
   7   6   1   87.75    3.02
  -7   6  -1   88.32    3.27
   8  -6   1    3.23    0.42
  -8  -6  -1    3.96    0.49
  -8  -6  -1    3.10    0.36
   8  -6   1    3.81    0.47
  -8  -6  -1    2.80    0.43
  -8   6  -1    3.95    0.55
   8   6   1    3.39    0.39
  -9  -6  -1    0.05    0.20
  -9  -6  -1    0.36    0.24
  -9  -6  -1    0.15    0.15
   9  -6   1    0.24    0.20
   9  -6   1    0.12    0.18
  -9   6  -1    0.00    0.19
   9   6   1    0.25    0.17
  10  -6   1    3.90    0.57
 -10  -6  -1    4.35    0.60
  10  -6   1    4.44    0.55
 -10  -6  -1    2.51    0.46
 -10  -6  -1    3.32    0.43
  10   6   1    3.88    0.50
 -10   6  -1    3.09    0.56
 -11  -6  -1    5.27    0.58
 -11  -6  -1    4.81    0.68
  11  -6   1    4.06    0.59
 -11  -6  -1    4.91    0.68
 -11   6  -1    4.74    0.74
 -11   6  -1    5.83    0.65
  11   6   1    5.28    0.62
 -12  -6  -1    0.52    0.25
 -12  -6  -1    0.78    0.35
 -12  -6  -1    0.25    0.33
  12  -6   1    0.06    0.28
 -12   6  -1    0.82    0.39
 -12   6  -1    0.18    0.23
  12   6   1    0.69    0.34
 -13  -6  -1    1.62    0.37
 -13  -6  -1    1.06    0.46
 -13  -6  -1    1.33    0.51
  13  -6   1    1.77    0.52
 -13   6  -1    1.58    0.40
 -13  -7   1    0.13    0.30
 -13  -7   1    0.17    0.23
  13  -7  -1   -0.02    0.30
 -13   7   1    0.07    0.24
  13   7  -1    0.22    0.26
  12  -7  -1   10.52    0.87
 -12  -7   1   10.60    0.89
 -12  -7   1   11.68    0.80
  12  -7  -1   11.75    0.93
  12   7  -1   10.48    0.81
 -11  -7   1    3.15    0.52
 -11  -7   1    3.14    0.45
  11  -7  -1    2.25    0.46
 -11  -7   1    3.04    0.53
  11  -7  -1    2.69    0.50
  11   7  -1    3.30    0.49
 -11   7   1    2.77    0.64
 -10  -7   1    2.57    0.44
  10  -7  -1    2.62    0.48
 -10  -7   1    2.40    0.45
  10  -7  -1    2.85    0.47
 -10  -7   1    2.02    0.35
  10   7  -1    2.28    0.38
 -10   7   1    2.49    0.50
   9  -7  -1    0.08    0.18
  -9  -7   1    0.07    0.15
  -9  -7   1    0.21    0.18
   9  -7  -1    0.12    0.19
  -9  -7   1    0.14    0.15
  -9   7   1   -0.06    0.16
   9   7  -1    0.27    0.18
  -8  -7   1    8.95    0.64
   8  -7  -1    9.20    0.65
   8  -7  -1    9.06    0.66
  -8  -7   1   10.79    0.67
  -8  -7   1    9.29    0.58
  -8   7   1   10.62    0.75
   8   7  -1    8.54    0.59
   7  -7  -1   14.95    0.82
  -7  -7   1   15.24    0.74
  -7  -7   1   14.96    0.80
  -7  -7   1   13.60    0.77
   7  -7  -1   15.49    0.82
   7  -7  -1   14.03    0.77
   7   7  -1   15.32    0.76
  -7   7   1   14.93    0.86
  -6  -7   1    6.54    0.45
   6  -7  -1    6.23    0.44
   6  -7  -1    5.80    0.42
  -6  -7   1    5.97    0.45
  -6  -7   1    6.26    0.40
   6  -7  -1    6.04    0.47
   6   7  -1    6.62    0.42
  -6   7   1    5.39    0.47
   5  -7  -1    1.44    0.24
  -5  -7   1    1.39    0.22
   5  -7  -1    1.03    0.20
   5  -7  -1    1.15    0.15
   5  -7  -1    0.78    0.17
  -5  -7   1    1.02    0.16
  -5  -7   1    1.49    0.24
   5   7  -1    1.45    0.20
  -5   7   1    0.90    0.21
  -4  -7   1   23.79    0.91
   4  -7  -1   22.26    0.83
   4  -7  -1   22.80    0.89
   4  -7  -1   22.16    0.94
   4  -7  -1   21.65    0.90
  -4  -7   1   22.73    0.86
  -4  -7   1   22.73    0.92
   4   7  -1   22.49    0.87
  -4   7   1   20.77    0.93
   3  -7  -1    4.48    0.23
  -3  -7   1    3.63    0.23
   3  -7  -1    3.42    0.25
  -3  -7   1    3.22    0.24
   3  -7  -1    3.81    0.26
  -3  -7   1    3.11    0.25
   3  -7  -1    3.66    0.25
   3  -7  -1    3.95    0.28
   3   7  -1    3.36    0.23
  -3   7   1    3.40    0.26
   2  -7  -1   44.57    1.53
   2  -7  -1   44.87    1.51
   2  -7  -1   43.62    1.47
  -2  -7   1   46.72    1.50
  -2  -7   1   46.56    1.51
   2  -7  -1   44.43    1.55
   2  -7  -1   41.89    1.50
   2   7  -1   45.96    1.50
  -2   7   1   45.58    1.53
  -1  -7   1   63.09    2.05
  -1  -7   1   63.37    2.05
   1  -7  -1   64.12    2.09
   1  -7  -1   64.84    2.07
  -1  -7   1   65.56    2.05
   1  -7  -1   63.00    2.06
   1  -7  -1   62.43    2.02
  -1   7   1   62.81    2.06
   1   7  -1   63.89    2.08
   0  -7   1    5.28    0.24
   0  -7  -1    5.09    0.27
   0  -7   1    5.45    0.25
   0  -7   1    5.15    0.24
   0  -7  -1    5.16    0.23
   0  -7  -1    5.04    0.25
   0  -7  -1    4.90    0.25
   0   7  -1    5.34    0.26
   0   7   1    5.25    0.26
   1  -7   1   47.99    1.59
   1  -7   1   47.82    1.60
  -1  -7  -1   48.27    1.52
   1  -7   1   48.15    1.54
  -1  -7  -1   47.19    1.56
  -1  -7  -1   47.14    1.61
   1  -7   1   48.70    1.57
  -1  -7  -1   48.02    1.59
  -1   7  -1   47.28    1.61
   1   7   1   49.09    1.62
  -2  -7  -1    3.79    0.22
   2  -7   1    3.87    0.24
   2  -7   1    3.62    0.20
  -2  -7  -1    4.18    0.27
   2  -7   1    3.37    0.22
  -2  -7  -1    4.10    0.26
  -2  -7  -1    3.85    0.23
  -2   7  -1    3.53    0.26
   2   7   1    4.21    0.19
  -3  -7  -1    7.17    0.42
   3  -7   1    8.26    0.40
  -3  -7  -1    7.11    0.41
   3  -7   1    7.78    0.35
  -3  -7  -1    6.62    0.35
   3  -7   1    8.21    0.39
   3   7   1    6.98    0.33
  -3   7  -1    7.60    0.44
  -4  -7  -1    5.21    0.31
   4  -7   1    5.05    0.34
   4  -7   1    5.17    0.36
   4  -7   1    5.20    0.30
  -4  -7  -1    4.82    0.35
   4  -7   1    5.15    0.32
  -4  -7  -1    5.08    0.37
  -4   7  -1    5.09    0.40
   4   7   1    4.80    0.29
   5  -7   1   10.08    0.49
  -5  -7  -1    8.41    0.55
   5  -7   1    9.98    0.54
   5  -7   1    9.87    0.55
   5  -7   1    9.59    0.51
  -5  -7  -1    8.77    0.54
  -5  -7  -1    8.44    0.47
  -5   7  -1   10.33    0.63
   5   7   1    9.40    0.47
   6  -7   1   15.00    0.78
  -6  -7  -1   14.66    0.80
  -6  -7  -1   16.13    0.84
   6  -7   1   15.87    0.78
  -6  -7  -1   15.76    0.73
   6  -7   1   15.68    0.74
  -6   7  -1   15.55    0.89
   6   7   1   15.04    0.71
   7  -7   1   30.14    1.30
  -7  -7  -1   29.01    1.22
  -7  -7  -1   28.18    1.32
  -7  -7  -1   28.91    1.35
   7  -7   1   31.74    1.34
   7  -7   1   31.08    1.24
   7   7   1   28.96    1.21
  -7   7  -1   31.28    1.46
  -8  -7  -1    2.37    0.38
   8  -7   1    3.08    0.42
  -8  -7  -1    2.78    0.35
  -8  -7  -1    2.87    0.44
   8  -7   1    2.94    0.42
   8   7   1    3.36    0.39
  -8   7  -1    2.87    0.50
   9  -7   1    0.12    0.18
  -9  -7  -1    0.02    0.18
  -9  -7  -1   -0.05    0.12
  -9  -7  -1    0.00    0.17
   9  -7   1   -0.16    0.13
  -9   7  -1   -0.14    0.18
   9   7   1   -0.02    0.13
 -10  -7  -1    3.14    0.52
  10  -7   1    3.99    0.56
 -10  -7  -1    3.91    0.57
 -10  -7  -1    4.47    0.50
  10  -7   1    4.14    0.54
  10   7   1    3.69    0.48
 -10   7  -1    4.03    0.64
 -11  -7  -1    0.66    0.31
 -11  -7  -1    0.54    0.23
  11  -7   1    0.30    0.27
 -11  -7  -1    0.91    0.36
 -11   7  -1    0.34    0.32
  11   7   1    0.67    0.28
 -11   7  -1    0.21    0.21
 -12  -7  -1    3.33    0.47
 -12  -7  -1    4.75    0.70
 -12  -7  -1    4.54    0.69
  12  -7   1    3.48    0.60
 -12   7  -1    5.12    0.61
 -12   7  -1    5.02    0.79
 -13  -7  -1    1.59    0.55
  13  -7   1    0.22    0.34
 -13  -7  -1    0.02    0.51
 -13   7  -1    0.64    0.32
  13  -8  -1    0.67    0.38
 -13  -8   1    0.43    0.25
 -13  -8   1    0.65    0.34
  13   8  -1    0.99    0.37
 -12  -8   1    0.46    0.24
  12  -8  -1    0.90    0.38
 -12  -8   1    0.04    0.21
  12  -8  -1    0.72    0.32
  12   8  -1    0.24    0.25
 -11  -8   1    0.09    0.16
 -11  -8   1    0.15    0.23
 -11  -8   1   -0.28    0.18
  11  -8  -1    0.06    0.22
  11  -8  -1   -0.03    0.21
  11   8  -1   -0.08    0.16
  10  -8  -1    0.93    0.29
 -10  -8   1    0.92    0.29
 -10  -8   1    0.63    0.29
 -10  -8   1    1.24    0.27
  10  -8  -1    0.53    0.27
  10   8  -1    1.00    0.27
 -10   8   1    0.98    0.35
   9  -8  -1    1.06    0.29
   9  -8  -1    0.20    0.20
  -9  -8   1    0.79    0.22
  -9  -8   1    0.50    0.25
  -9  -8   1    0.68    0.25
  -9   8   1    0.87    0.30
   9   8  -1    0.22    0.16
  -8  -8   1    0.74    0.23
   8  -8  -1    0.70    0.25
  -8  -8   1    0.41    0.19
  -8  -8   1    0.57    0.17
   8  -8  -1    0.99    0.27
  -8   8   1    1.21    0.32
   8   8  -1    1.13    0.24
  -7  -8   1    2.47    0.35
   7  -8  -1    1.68    0.32
   7  -8  -1    1.52    0.27
  -7  -8   1    2.63    0.38
  -7  -8   1    1.98    0.27
   7  -8  -1    1.93    0.32
   7   8  -1    1.94    0.28
  -7   8   1    1.46    0.32
  -6  -8   1   11.33    0.64
   6  -8  -1   11.23    0.63
  -6  -8   1   10.63    0.56
   6  -8  -1   10.24    0.64
   6  -8  -1   11.25    0.61
  -6  -8   1   10.71    0.62
  -6   8   1   11.14    0.68
   6   8  -1   10.34    0.57
  -5  -8   1   24.17    0.97
  -5  -8   1   23.64    1.02
   5  -8  -1   25.35    1.04
   5  -8  -1   24.31    1.06
   5  -8  -1   25.49    1.02
  -5  -8   1   25.09    1.03
   5  -8  -1   25.22    0.93
  -5   8   1   23.09    1.06
   5   8  -1   23.38    0.97
  -4  -8   1    0.55    0.14
  -4  -8   1    0.38    0.10
  -4  -8   1    0.47    0.13
   4  -8  -1    0.34    0.11
   4  -8  -1    0.09    0.09
   4  -8  -1    0.24    0.11
   4  -8  -1    0.17    0.07
   4   8  -1    0.37    0.11
  -4   8   1    0.17    0.11
  -3  -8   1    7.93    0.41
   3  -8  -1    7.73    0.42
   3  -8  -1    7.76    0.36
   3  -8  -1    8.23    0.44
  -3  -8   1    8.90    0.44
  -3  -8   1    8.26    0.39
   3  -8  -1    7.48    0.39
   3  -8  -1    7.64    0.41
  -3   8   1    7.17    0.42
   3   8  -1    8.41    0.40
   2  -8  -1   11.18    0.49
  -2  -8   1   11.70    0.48
   2  -8  -1   12.12    0.47
   2  -8  -1   11.88    0.53
   2  -8  -1   12.01    0.50
  -2  -8   1   11.48    0.50
   2  -8  -1   10.99    0.50
   2   8  -1   11.36    0.52
   2   8  -1   11.82    0.49
  -2   8   1   11.98    0.51
  -1  -8   1    3.59    0.21
   1  -8  -1    3.40    0.18
   1  -8  -1    3.44    0.22
   1  -8  -1    3.34    0.21
   1  -8  -1    3.74    0.21
  -1  -8   1    3.58    0.21
  -1  -8   1    3.18    0.20
  -1   8   1    3.41    0.21
   1   8  -1    3.28    0.22
   0  -8  -1   13.21    0.53
   0  -8  -1   13.18    0.53
   0  -8  -1   12.40    0.54
   0  -8  -1   12.87    0.49
   0  -8   1   13.75    0.51
   0  -8   1   13.34    0.51
   0  -8   1   14.17    0.52
   0   8   1   13.90    0.54
   0   8  -1   13.94    0.54
  -1  -8  -1    1.68    0.14
   1  -8   1    1.83    0.16
  -1  -8  -1    1.70    0.13
   1  -8   1    1.38    0.15
   1  -8   1    1.55    0.12
  -1  -8  -1    1.92    0.13
  -1  -8  -1    1.64    0.18
   1  -8   1    1.69    0.13
  -1   8  -1    1.41    0.16
   1   8   1    2.02    0.17
   2  -8   1    4.37    0.24
  -2  -8  -1    5.27    0.28
  -2  -8  -1    5.12    0.31
  -2  -8  -1    5.14    0.32
   2  -8   1    4.45    0.28
   2  -8   1    4.61    0.26
   2  -8   1    4.72    0.28
   2   8   1    5.35    0.22
  -2   8  -1    3.77    0.29
  -3  -8  -1    6.24    0.38
   3  -8   1    7.11    0.36
  -3  -8  -1    6.03    0.32
  -3  -8  -1    5.63    0.33
   3  -8   1    6.56    0.32
   3  -8   1    6.43    0.36
  -3  -8  -1    6.18    0.39
   3   8   1    5.97    0.29
  -3   8  -1    6.29    0.40
   4  -8   1    8.58    0.46
   4  -8   1    8.56    0.48
   4  -8   1    8.52    0.49
   4  -8   1    8.59    0.43
  -4  -8  -1    9.08    0.51
  -4  -8  -1    9.70    0.46
  -4  -8  -1   10.02    0.55
   4   8   1    9.48    0.43
  -4   8  -1    8.66    0.55
  -5  -8  -1   46.39    1.80
   5  -8   1   47.05    1.71
  -5  -8  -1   44.29    1.67
  -5  -8  -1   46.04    1.78
   5  -8   1   50.35    1.79
   5  -8   1   48.67    1.76
   5  -8   1   48.28    1.68
  -5   8  -1   51.23    1.89
   5   8   1   45.69    1.65
  -6  -8  -1    7.02    0.54
   6  -8   1    8.13    0.52
  -6  -8  -1    6.10    0.50
   6  -8   1    8.85    0.50
   6  -8   1    8.47    0.54
  -6  -8  -1    6.65    0.43
   6   8   1    6.38    0.43
  -6   8  -1    8.95    0.64
   7  -8   1    0.18    0.14
   7  -8   1    0.16    0.13
  -7  -8  -1    0.05    0.10
  -7  -8  -1    0.12    0.16
   7  -8   1    0.24    0.16
  -7  -8  -1    0.04    0.14
  -7   8  -1    0.10    0.18
   7   8   1    0.10    0.12
  -8  -8  -1   15.58    0.94
  -8  -8  -1   15.64    0.92
   8  -8   1   16.37    0.92
   8  -8   1   15.72    0.89
  -8  -8  -1   17.24    0.83
   8   8   1   16.67    0.84
  -8   8  -1   15.58    1.02
  -9  -8  -1   -0.11    0.15
  -9  -8  -1    0.13    0.14
   9  -8   1    0.40    0.22
   9  -8   1    0.56    0.24
  -9  -8  -1    0.16    0.18
  -9   8  -1    0.26    0.26
   9   8   1   -0.09    0.13
 -10  -8  -1    0.98    0.26
  10  -8   1    0.81    0.30
  10  -8   1    0.89    0.30
 -10  -8  -1    0.79    0.29
 -10  -8  -1    0.72    0.29
 -10   8  -1    1.23    0.44
  10   8   1    1.01    0.28
 -11  -8  -1    2.65    0.41
  11  -8   1    2.67    0.52
 -11  -8  -1    1.69    0.43
 -11  -8  -1    1.83    0.45
 -11   8  -1    2.77    0.57
 -12  -8  -1    0.02    0.26
 -12  -8  -1   -0.02    0.23
  12  -8   1    0.22    0.30
 -12  -8  -1   -0.02    0.18
 -12   8  -1   -0.16    0.18
 -12   8  -1   -0.05    0.29
 -13   8  -1    0.32    0.41
  13  -9  -1    4.73    0.75
 -13  -9   1    4.88    0.61
 -13  -9   1    4.84    0.73
  12  -9  -1    1.31    0.43
 -12  -9   1    0.84    0.29
  12  -9  -1    1.59    0.44
 -12  -9   1    1.30    0.41
  12   9  -1    0.70    0.30
 -11  -9   1    2.37    0.47
  11  -9  -1    2.08    0.44
  11  -9  -1    2.52    0.52
 -11  -9   1    1.92    0.43
 -11  -9   1    1.91    0.35
  11   9  -1    1.80    0.38
  10  -9  -1    7.05    0.78
  10  -9  -1    7.09    0.75
 -10  -9   1    7.64    0.66
 -10  -9   1    7.24    0.57
 -10  -9   1    6.15    0.68
  10   9  -1    7.11    0.59
 -10   9   1    6.51    0.80
  -9  -9   1    9.05    0.68
  -9  -9   1    9.35    0.61
   9  -9  -1    8.49    0.68
   9  -9  -1    8.11    0.69
  -9  -9   1    9.05    0.69
  -9   9   1   10.35    0.79
   9   9  -1    8.22    0.60
  -8  -9   1    1.03    0.25
  -8  -9   1    1.49    0.32
   8  -9  -1    1.16    0.29
   8  -9  -1    1.04    0.26
  -8  -9   1    1.08    0.23
  -8   9   1    1.13    0.30
   8   9  -1    0.99    0.23
   7  -9  -1   36.31    1.58
   7  -9  -1   37.36    1.62
  -7  -9   1   37.75    1.56
  -7  -9   1   38.61    1.59
  -7  -9   1   41.44    1.51
   7  -9  -1   38.83    1.56
  -7   9   1   37.45    1.66
   7   9  -1   39.47    1.52
   6  -9  -1   18.39    0.92
  -6  -9   1   19.41    0.90
  -6  -9   1   19.10    0.83
   6  -9  -1   18.21    0.85
   6  -9  -1   16.55    0.86
   6  -9  -1   17.06    0.75
  -6  -9   1   20.21    0.90
   6   9  -1   19.57    0.84
  -6   9   1   15.98    0.91
   5  -9  -1    4.61    0.38
  -5  -9   1    3.87    0.34
   5  -9  -1    4.68    0.36
   5  -9  -1    5.15    0.36
  -5  -9   1    3.94    0.30
  -5  -9   1    4.07    0.33
   5  -9  -1    4.68    0.29
   5   9  -1    4.14    0.31
  -5   9   1    5.21    0.41
   4  -9  -1    1.33    0.19
   4  -9  -1    1.06    0.20
   4  -9  -1    1.20    0.16
  -4  -9   1    1.22    0.20
   4  -9  -1    1.38    0.22
  -4  -9   1    1.35    0.18
  -4  -9   1    0.87    0.16
  -4   9   1    1.37    0.23
   4   9  -1    1.21    0.17
   3  -9  -1    1.51    0.20
   3  -9  -1    1.52    0.20
   3  -9  -1    1.20    0.14
   3  -9  -1    1.43    0.20
  -3  -9   1    2.01    0.18
   3  -9  -1    1.49    0.18
  -3  -9   1    1.27    0.17
  -3   9   1    1.51    0.20
   3   9  -1    1.85    0.19
   2  -9  -1   88.91    2.87
  -2  -9   1   90.46    2.86
   2  -9  -1   85.47    2.86
   2  -9  -1   86.37    2.82
   2  -9  -1   87.86    2.92
  -2  -9   1   86.85    2.87
   2  -9  -1   92.06    2.90
   2   9  -1   87.65    2.90
   2   9  -1   89.87    2.85
  -2   9   1   90.17    2.89
   1  -9  -1    3.69    0.24
   1  -9  -1    3.34    0.23
  -1  -9   1    4.05    0.23
  -1  -9   1    3.78    0.22
  -1  -9   1    3.34    0.21
   1  -9  -1    3.67    0.20
   1   9  -1    3.40    0.23
  -1   9   1    3.75    0.23
   0  -9   1    1.82    0.14
   0  -9  -1    1.96    0.17
   0  -9  -1    1.87    0.16
   0  -9   1    1.66    0.14
   0  -9  -1    2.06    0.14
   0  -9   1    1.96    0.15
   0  -9  -1    1.79    0.15
   0   9   1    2.07    0.17
   0   9  -1    1.86    0.17
  -1  -9  -1    3.46    0.23
  -1  -9  -1    4.13    0.26
   1  -9   1    3.96    0.25
   1  -9   1    3.88    0.22
   1  -9   1    4.01    0.21
   1  -9   1    3.75    0.24
  -1  -9  -1    3.78    0.21
   1   9   1    3.90    0.26
  -1   9  -1    3.87    0.26
  -2  -9  -1   14.20    0.61
  -2  -9  -1   13.67    0.55
   2  -9   1   13.36    0.58
   2  -9   1   13.02    0.52
  -2  -9  -1   12.78    0.61
  -2  -9  -1   13.85    0.57
   2  -9   1   13.24    0.59
   2   9   1   13.89    0.49
  -2   9  -1   13.10    0.61
   3  -9   1   42.48    1.53
  -3  -9  -1   42.19    1.56
  -3  -9  -1   41.87    1.55
   3  -9   1   41.45    1.49
   3  -9   1   43.45    1.46
  -3  -9  -1   43.41    1.50
  -3  -9  -1   43.33    1.47
  -3   9  -1   42.21    1.58
   3   9   1   42.94    1.42
  -4  -9  -1    3.45    0.31
   4  -9   1    4.12    0.28
  -4  -9  -1    3.94    0.28
   4  -9   1    4.19    0.32
   4  -9   1    4.44    0.31
  -4  -9  -1    3.90    0.34
   4  -9   1    4.22    0.33
  -4   9  -1    4.14    0.44
   4   9   1    3.99    0.25
   5  -9   1    8.85    0.46
   5  -9   1    8.82    0.53
   5  -9   1    8.97    0.51
   5  -9   1    7.69    0.46
  -5  -9  -1    7.23    0.49
  -5  -9  -1    6.88    0.43
  -5  -9  -1    6.60    0.50
  -5   9  -1    8.31    0.58
   5   9   1    7.31    0.41
  -6  -9  -1    6.84    0.44
  -6  -9  -1    6.38    0.52
  -6  -9  -1    7.80    0.53
   6  -9   1    6.25    0.44
   6  -9   1    6.35    0.49
   6  -9   1    6.35    0.49
   6  -9   1    5.86    0.41
  -6   9  -1    6.55    0.66
   6   9   1    8.02    0.44
  -7  -9  -1    4.41    0.49
   7  -9   1    4.77    0.43
  -7  -9  -1    3.83    0.47
  -7  -9  -1    4.37    0.37
   7  -9   1    5.12    0.45
   7  -9   1    4.17    0.38
   7   9   1    4.20    0.36
  -7   9  -1    5.16    0.63
   8  -9   1    0.91    0.27
  -8  -9  -1    0.27    0.15
   8  -9   1    0.49    0.18
  -8  -9  -1    0.31    0.21
  -8  -9  -1    0.21    0.19
   8  -9   1    0.50    0.22
  -8   9  -1    0.41    0.23
   8   9   1    0.40    0.17
  -9  -9  -1    0.15    0.15
  -9  -9  -1    0.30    0.24
   9  -9   1    0.32    0.20
   9  -9   1   -0.15    0.13
  -9  -9  -1   -0.02    0.16
   9   9   1    0.04    0.15
  -9   9  -1    0.35    0.26
  10  -9   1    9.26    0.75
  10  -9   1    7.36    0.77
 -10  -9  -1    7.77    0.84
 -10  -9  -1    7.55    0.59
 -10  -9  -1    7.53    0.79
  10   9   1    7.51    0.60
 -10   9  -1    9.40    0.99
 -11  -9  -1   14.88    0.89
  11  -9   1   15.69    1.07
 -11  -9  -1   14.41    1.04
 -11  -9  -1   17.00    1.13
 -11   9  -1   15.73    1.19
 -12  -9  -1    0.42    0.32
 -12  -9  -1   -0.03    0.18
 -12  -9  -1    0.28    0.29
  12  -9   1   -0.10    0.25
 -12   9  -1   -0.11    0.20
 -12   9  -1   -0.14    0.31
 -13  -9  -1   18.71    1.12
 -13 -10   1    0.82    0.36
  13 -10  -1    0.52    0.35
 -13 -10   1    0.85    0.30
  12 -10  -1    0.05    0.25
  12 -10  -1   -0.08    0.28
 -12 -10   1    0.47    0.31
 -12 -10   1    0.14    0.20
  12  10  -1    0.40    0.30
 -11 -10   1    4.03    0.58
 -11 -10   1    3.86    0.49
 -11 -10   1    3.62    0.56
  11 -10  -1    3.73    0.62
  11 -10  -1    3.78    0.58
  11  10  -1    4.15    0.55
 -10 -10   1    2.42    0.45
  10 -10  -1    2.77    0.51
  10 -10  -1    1.59    0.40
 -10 -10   1    2.80    0.40
 -10 -10   1    2.70    0.47
  10  10  -1    2.61    0.42
 -10  10   1    2.21    0.47
  -9 -10   1    0.01    0.13
  -9 -10   1    0.20    0.18
   9 -10  -1   -0.04    0.18
  -9 -10   1    0.15    0.17
   9 -10  -1    0.16    0.18
   9  10  -1    0.03    0.14
  -9  10   1   -0.13    0.17
   8 -10  -1    7.47    0.60
  -8 -10   1    6.07    0.47
  -8 -10   1    6.42    0.54
  -8 -10   1    6.85    0.56
   8 -10  -1    7.07    0.58
   8 -10  -1    6.61    0.53
  -8  10   1    6.38    0.68
   8  10  -1    6.56    0.49
  -7 -10   1   77.03    2.79
   7 -10  -1   77.12    2.88
   7 -10  -1   78.71    2.78
  -7 -10   1   79.17    2.72
  -7 -10   1   77.91    2.82
   7 -10  -1   77.44    2.83
  -7  10   1   76.63    2.92
   7  10  -1   78.50    2.72
  -6 -10   1   47.72    1.71
   6 -10  -1   45.62    1.75
   6 -10  -1   46.03    1.64
   6 -10  -1   44.01    1.82
   6 -10  -1   46.49    1.79
  -6 -10   1   46.36    1.77
  -6 -10   1   47.55    1.80
  -6  10   1   44.59    1.85
   6  10  -1   48.15    1.72
   5 -10  -1   12.36    0.70
   5 -10  -1   13.21    0.68
  -5 -10   1   13.62    0.64
  -5 -10   1   13.36    0.69
  -5 -10   1   13.26    0.67
   5 -10  -1   13.71    0.60
   5 -10  -1   13.17    0.66
  -5  10   1   13.00    0.72
   5  10  -1   13.81    0.64
  -4 -10   1   20.71    0.89
   4 -10  -1   20.34    0.91
   4 -10  -1   20.91    0.80
  -4 -10   1   20.49    0.83
   4 -10  -1   21.55    0.87
   4 -10  -1   20.01    0.87
  -4 -10   1   20.26    0.86
  -4  10   1   20.96    0.92
   4  10  -1   19.65    0.82
  -3 -10   1  110.09    3.44
   3 -10  -1  103.96    3.42
   3 -10  -1  102.94    3.46
   3 -10  -1  104.32    3.44
  -3 -10   1  105.94    3.40
   3 -10  -1  104.55    3.37
   3 -10  -1  105.96    3.50
   3  10  -1  104.10    3.39
  -3  10   1  106.11    3.47
   2 -10  -1   25.24    0.97
  -2 -10   1   29.75    1.00
   2 -10  -1   24.84    0.94
   2 -10  -1   25.25    1.02
   2 -10  -1   24.64    0.97
  -2 -10   1   28.41    0.99
   2 -10  -1   25.76    1.00
  -2 -10   1   28.71    0.98
   2  10  -1   27.79    1.02
  -2  10   1   25.15    0.99
   1 -10  -1    0.64    0.12
   1 -10  -1    0.86    0.13
  -1 -10   1    0.49    0.10
  -1 -10   1    0.45    0.09
  -1 -10   1    0.45    0.10
   1 -10  -1    0.73    0.10
   1 -10  -1    0.72    0.13
   1  10  -1    0.41    0.10
  -1  10   1    0.66    0.12
   0 -10   1    1.50    0.13
   0 -10  -1    1.70    0.13
   0 -10   1    1.34    0.15
   0 -10  -1    1.64    0.17
   0 -10  -1    1.29    0.16
   0 -10   1    1.48    0.14
   0 -10  -1    1.46    0.18
   0  10  -1    1.19    0.16
   0  10   1    1.56    0.18
  -1 -10  -1    6.37    0.30
   1 -10   1    5.95    0.34
  -1 -10  -1    6.11    0.35
   1 -10   1    6.36    0.30
   1 -10   1    5.96    0.31
   1 -10   1    5.42    0.32
  -1 -10  -1    6.65    0.33
  -1  10  -1    6.28    0.35
   1  10   1    6.51    0.35
  -2 -10  -1   95.19    3.09
   2 -10   1   99.31    3.12
   2 -10   1   96.20    3.08
  -2 -10  -1   92.87    3.12
  -2 -10  -1   95.47    3.17
   2 -10   1   99.81    3.17
   2 -10   1   98.44    3.16
  -2  10  -1   96.41    3.19
   2  10   1   94.81    3.17
   3 -10   1    1.24    0.19
  -3 -10  -1    0.75    0.16
   3 -10   1    1.43    0.18
  -3 -10  -1    0.92    0.14
   3 -10   1    1.48    0.17
  -3 -10  -1    0.86    0.15
  -3 -10  -1    1.05    0.20
  -3  10  -1    1.48    0.23
   3  10   1    1.12    0.13
  -4 -10  -1    9.80    0.48
  -4 -10  -1   10.87    0.52
  -4 -10  -1    9.87    0.56
   4 -10   1    9.99    0.51
  -4 -10  -1    9.56    0.56
   4 -10   1   10.26    0.56
   4 -10   1   10.09    0.55
   4 -10   1   10.06    0.48
   4  10   1    9.84    0.45
  -4  10  -1    9.74    0.60
   5 -10   1   22.92    1.07
  -5 -10  -1   26.71    1.15
  -5 -10  -1   28.76    1.05
   5 -10   1   22.23    0.99
  -5 -10  -1   27.37    1.14
   5 -10   1   25.43    1.11
   5 -10   1   24.98    1.04
   5  10   1   28.59    1.00
  -5  10  -1   23.54    1.17
   6 -10   1   55.03    2.03
   6 -10   1   53.52    2.02
  -6 -10  -1   49.34    2.02
   6 -10   1   53.36    1.91
   6 -10   1   53.06    1.93
  -6 -10  -1   53.77    2.03
  -6 -10  -1   53.90    1.90
  -6  10  -1   53.07    2.14
   6  10   1   50.35    1.86
   7 -10   1    1.29    0.28
   7 -10   1    1.53    0.26
  -7 -10  -1    1.18    0.27
  -7 -10  -1    1.66    0.26
   7 -10   1    2.13    0.34
  -7 -10  -1    1.15    0.27
   7  10   1    1.41    0.23
  -7  10  -1    1.38    0.36
  -8 -10  -1    5.51    0.60
  -8 -10  -1    5.77    0.46
  -8 -10  -1    5.39    0.61
   8 -10   1    6.03    0.54
   8 -10   1    4.61    0.54
   8 -10   1    6.75    0.48
  -8  10  -1    7.40    0.81
   8  10   1    5.59    0.43
   9 -10   1    0.15    0.19
  -9 -10  -1    0.37    0.22
  -9 -10  -1    0.16    0.21
  -9 -10  -1    0.30    0.17
   9 -10   1    0.27    0.21
  -9  10  -1    0.16    0.25
   9  10   1    0.29    0.17
  10 -10   1    0.28    0.24
 -10 -10  -1    0.66    0.28
 -10 -10  -1    0.27    0.18
 -10 -10  -1    0.47    0.28
  10 -10   1    0.20    0.25
 -10  10  -1    0.10    0.27
  11 -10   1    0.88    0.36
 -11 -10  -1    0.86    0.27
 -11 -10  -1    0.53    0.31
 -11 -10  -1    0.81    0.32
 -11  10  -1    0.93    0.43
 -12 -10  -1    2.06    0.51
  12 -10   1    0.84    0.36
 -12 -10  -1    1.06    0.30
 -12 -10  -1    1.89    0.53
 -12  10  -1    1.04    0.34
 -13 -10  -1    0.28    0.26
 -13 -11   1    3.31    0.53
 -13 -11   1    2.97    0.59
 -12 -11   1    4.63    0.65
  12 -11  -1    5.18    0.74
 -12 -11   1    4.99    0.60
  12 -11  -1    5.38    0.77
  11 -11  -1    1.11    0.38
  11 -11  -1    0.82    0.35
 -11 -11   1    0.87    0.33
 -11 -11   1    0.70    0.26
 -11 -11   1    0.87    0.33
  11  11  -1    0.81    0.28
 -10 -11   1    0.26    0.19
 -10 -11   1   -0.03    0.16
  10 -11  -1    0.09    0.21
 -10 -11   1    0.07    0.19
  10 -11  -1   -0.16    0.17
  10  11  -1    0.03    0.17
 -10  11   1   -0.14    0.20
   9 -11  -1    0.91    0.31
  -9 -11   1    0.51    0.22
   9 -11  -1    0.53    0.26
  -9 -11   1    0.66    0.21
  -9 -11   1    0.56    0.23
   9  11  -1    0.57    0.20
  -9  11   1    0.74    0.29
  -8 -11   1    8.07    0.62
   8 -11  -1    9.19    0.62
  -8 -11   1    7.82    0.54
   8 -11  -1    9.36    0.67
  -8 -11   1    8.61    0.61
   8 -11  -1    7.77    0.64
  -8  11   1    9.14    0.73
   8  11  -1    7.12    0.53
   7 -11  -1   10.35    0.63
  -7 -11   1    9.92    0.63
  -7 -11   1    9.13    0.57
   7 -11  -1   10.28    0.69
   7 -11  -1    9.97    0.66
  -7 -11   1    8.69    0.62
  -7  11   1    9.33    0.71
   7  11  -1    9.89    0.58
   6 -11  -1    4.34    0.37
  -6 -11   1    3.99    0.42
   6 -11  -1    3.60    0.45
  -6 -11   1    3.89    0.43
   6 -11  -1    3.91    0.42
   6 -11  -1    4.11    0.30
  -6 -11   1    4.71    0.36
  -6  11   1    3.82    0.47
   6  11  -1    4.38    0.35
  -5 -11   1   13.18    0.66
   5 -11  -1   11.95    0.57
  -5 -11   1   12.70    0.68
   5 -11  -1   11.12    0.65
   5 -11  -1   13.24    0.66
  -5 -11   1   12.78    0.62
   5 -11  -1   13.61    0.73
  -5  11   1   14.64    0.76
   5  11  -1   12.54    0.61
   4 -11  -1   32.43    1.24
   4 -11  -1   32.01    1.26
  -4 -11   1   33.95    1.27
  -4 -11   1   32.86    1.22
   4 -11  -1   32.90    1.19
   4 -11  -1   34.08    1.30
   4 -11  -1   30.59    1.30
   4  11  -1   31.65    1.20
  -4  11   1   33.93    1.32
  -3 -11   1    1.33    0.17
   3 -11  -1    1.51    0.20
   3 -11  -1    1.72    0.23
   3 -11  -1    1.37    0.19
   3 -11  -1    1.13    0.20
  -3 -11   1    2.04    0.22
   3 -11  -1    0.90    0.14
   3  11  -1    1.38    0.17
   3  11  -1    1.72    0.23
  -3  11   1    1.38    0.21
  -2 -11   1    0.06    0.07
   2 -11  -1    0.17    0.08
   2 -11  -1    0.07    0.08
   2 -11  -1    0.04    0.07
   2 -11  -1    0.02    0.05
  -2 -11   1    0.01    0.05
   2 -11  -1   -0.01    0.07
  -2 -11   1    0.09    0.07
  -2  11   1    0.07    0.06
   2  11  -1    0.00    0.06
  -1 -11   1    0.93    0.13
   1 -11  -1    1.13    0.16
  -1 -11   1    1.56    0.18
  -1 -11   1    1.36    0.16
   1 -11  -1    1.06    0.16
   1 -11  -1    1.25    0.16
   1 -11  -1    0.93    0.12
   1  11  -1    1.68    0.20
  -1  11   1    1.18    0.16
   0 -11   1    1.46    0.16
   0 -11  -1    2.03    0.15
   0 -11   1    1.41    0.16
   0 -11   1    1.82    0.15
   0 -11  -1    1.92    0.21
   0 -11  -1    1.72    0.18
   0 -11  -1    1.90    0.20
   0  11  -1    1.53    0.18
   0  11   1    1.81    0.20
   1 -11   1   10.85    0.51
  -1 -11  -1   11.87    0.54
   1 -11   1   11.81    0.54
  -1 -11  -1   11.14    0.51
   1 -11   1   11.88    0.48
  -1 -11  -1   11.33    0.48
   1 -11   1   11.38    0.49
   1  11   1   11.44    0.54
  -1  11  -1   11.34    0.53
  -2 -11  -1   41.24    1.48
   2 -11   1   39.19    1.41
   2 -11   1   41.39    1.47
  -2 -11  -1   40.96    1.40
  -2 -11  -1   42.05    1.45
   2 -11   1   40.81    1.47
   2 -11   1   41.57    1.39
  -2  11  -1   39.43    1.49
   2  11   1   39.69    1.48
   3 -11   1   18.94    0.75
  -3 -11  -1   18.97    0.86
  -3 -11  -1   19.51    0.77
   3 -11   1   20.37    0.84
   3 -11   1   19.76    0.79
  -3 -11  -1   17.90    0.78
   3  11   1   17.93    0.69
  -3  11  -1   20.78    0.89
  -4 -11  -1    6.08    0.45
  -4 -11  -1    6.25    0.43
  -4 -11  -1    5.78    0.38
   4 -11   1    6.99    0.41
   4 -11   1    6.71    0.44
  -4 -11  -1    6.60    0.38
   4 -11   1    6.91    0.38
   4 -11   1    6.16    0.42
   4  11   1    6.30    0.33
  -4  11  -1    6.94    0.49
  -5 -11  -1    2.93    0.36
   5 -11   1    2.85    0.36
   5 -11   1    2.32    0.32
   5 -11   1    2.77    0.30
  -5 -11  -1    2.58    0.30
  -5 -11  -1    2.50    0.35
   5 -11   1    2.42    0.30
  -5 -11  -1    2.88    0.26
  -5  11  -1    2.25    0.36
   5  11   1    2.91    0.24
  -6 -11  -1   92.08    3.15
   6 -11   1   94.49    3.16
  -6 -11  -1   90.08    3.29
   6 -11   1   90.30    3.27
   6 -11   1   95.13    3.19
   6 -11   1   98.22    3.30
  -6 -11  -1   94.01    3.29
   6  11   1   91.86    3.10
  -6  11  -1   93.88    3.41
   7 -11   1    0.13    0.13
  -7 -11  -1    0.03    0.10
  -7 -11  -1    0.05    0.13
  -7 -11  -1   -0.12    0.12
   7 -11   1    0.06    0.14
   7 -11   1   -0.13    0.13
   7  11   1    0.07    0.11
  -7  11  -1    0.16    0.20
  -8 -11  -1    2.91    0.35
   8 -11   1    2.05    0.32
  -8 -11  -1    2.58    0.43
   8 -11   1    3.09    0.45
  -8 -11  -1    3.16    0.46
   8 -11   1    2.14    0.39
  -8  11  -1    2.49    0.48
   8  11   1    3.18    0.37
  -9 -11  -1    1.36    0.34
  -9 -11  -1    1.20    0.25
   9 -11   1    1.33    0.33
  -9 -11  -1    1.55    0.38
   9 -11   1    1.84    0.40
  -9  11  -1    1.13    0.36
   9  11   1    1.39    0.41
 -10 -11  -1    1.48    0.41
  10 -11   1    1.66    0.40
  10 -11   1    1.57    0.39
 -10 -11  -1    2.54    0.49
 -10 -11  -1    1.36    0.29
 -10  11  -1    0.45    0.32
 -11 -11  -1   -0.04    0.23
 -11 -11  -1    0.08    0.17
 -11 -11  -1   -0.15    0.22
  11 -11   1   -0.02    0.22
 -11  11  -1    0.03    0.29
 -12 -11  -1    3.64    0.49
 -12 -11  -1    4.52    0.57
  12 -11   1    5.06    0.74
 -12 -11  -1    4.85    0.70
 -12 -11  -1    4.61    0.71
 -13 -11  -1    6.00    0.95
 -13 -12   1    0.62    0.43
 -13 -12   1    0.98    0.35
  12 -12  -1   -0.07    0.27
 -12 -12   1    0.01    0.19
 -12 -12   1    0.35    0.30
  12 -12  -1    0.13    0.27
 -11 -12   1    7.70    0.81
  11 -12  -1    5.77    0.77
 -11 -12   1    6.40    0.74
  11 -12  -1    6.67    0.79
 -11 -12   1    6.92    0.60
  10 -12  -1    7.19    0.80
  10 -12  -1    7.20    0.78
 -10 -12   1    6.70    0.56
 -10 -12   1    6.34    0.72
 -10 -12   1    6.35    0.69
  10  12  -1    6.75    0.57
 -10  12   1    7.69    0.91
  -9 -12   1    9.91    0.72
  -9 -12   1    9.66    0.65
   9 -12  -1    9.99    0.75
   9 -12  -1   10.09    0.80
  -9 -12   1   10.18    0.76
   9  12  -1   10.61    0.67
  -9  12   1    9.65    0.82
   8 -12  -1    0.87    0.28
  -8 -12   1    0.66    0.19
  -8 -12   1    0.97    0.28
   8 -12  -1    0.86    0.24
  -8 -12   1    0.73    0.23
   8 -12  -1    0.51    0.22
  -8  12   1    1.09    0.34
   8  12  -1    0.93    0.23
  -7 -12   1    3.18    0.42
   7 -12  -1    2.53    0.36
   7 -12  -1    2.70    0.42
  -7 -12   1    2.70    0.39
  -7 -12   1    2.47    0.34
   7 -12  -1    2.86    0.39
  -7  12   1    3.37    0.50
   7  12  -1    2.35    0.33
   6 -12  -1    2.76    0.26
   6 -12  -1    3.01    0.39
  -6 -12   1    2.05    0.30
  -6 -12   1    2.47    0.30
  -6 -12   1    2.45    0.35
   6 -12  -1    3.53    0.40
   6 -12  -1    3.33    0.44
  -6  12   1    2.98    0.42
   6  12  -1    2.31    0.28
  -5 -12   1   26.01    1.04
   5 -12  -1   24.36    1.09
  -5 -12   1   25.47    1.11
  -5 -12   1   23.53    1.06
   5 -12  -1   26.88    1.08
   5 -12  -1   25.71    0.99
   5 -12  -1   24.91    1.14
  -5  12   1   25.65    1.16
   5  12  -1   25.48    1.02
   4 -12  -1    0.05    0.08
   4 -12  -1    0.04    0.10
  -4 -12   1   -0.18    0.07
   4 -12  -1    0.05    0.11
   4 -12  -1    0.14    0.11
  -4 -12   1   -0.02    0.06
   4 -12  -1    0.11    0.08
  -4  12   1    0.08    0.10
   4  12  -1   -0.01    0.06
   3 -12  -1    7.85    0.47
  -3 -12   1    7.95    0.42
  -3 -12   1    8.07    0.43
   3 -12  -1    7.70    0.44
   3 -12  -1    8.23    0.44
   3 -12  -1    8.47    0.50
  -3 -12   1    8.10    0.44
   3 -12  -1    7.27    0.39
  -3  12   1    8.77    0.49
   3  12  -1    8.54    0.41
   3  12  -1    7.92    0.47
  -2 -12   1    2.39    0.20
   2 -12  -1    1.78    0.23
   2 -12  -1    2.09    0.25
   2 -12  -1    2.47    0.21
   2 -12  -1    2.60    0.21
  -2 -12   1    2.70    0.23
  -2 -12   1    2.67    0.21
   2 -12  -1    2.22    0.19
   2  12  -1    1.89    0.23
  -2  12   1    2.18    0.25
  -1 -12   1    0.97    0.14
  -1 -12   1    0.86    0.13
   1 -12  -1    0.78    0.12
  -1 -12   1    0.98    0.15
   1 -12  -1    0.88    0.14
   1 -12  -1    0.91    0.16
   1 -12  -1    1.10    0.17
  -1  12   1    0.98    0.16
   1  12  -1    0.96    0.16
   0 -12   1    0.89    0.13
   0 -12  -1    0.75    0.11
   0 -12   1    1.18    0.15
   0 -12  -1    0.83    0.14
   0 -12   1    1.08    0.16
   0 -12  -1    0.74    0.15
   0 -12  -1    0.89    0.15
   0  12   1    0.95    0.15
   0  12  -1    1.11    0.17
   1 -12   1   21.32    0.78
  -1 -12  -1   19.96    0.81
   1 -12   1   21.04    0.79
   1 -12   1   21.64    0.85
  -1 -12  -1   19.96    0.84
   1 -12   1   19.93    0.82
  -1 -12  -1   20.69    0.77
   1  12   1   20.43    0.84
  -1  12  -1   20.29    0.84
   2 -12   1   53.12    1.91
   2 -12   1   53.25    1.83
  -2 -12  -1   57.99    1.90
  -2 -12  -1   54.43    1.84
   2 -12   1   54.03    1.86
  -2 -12  -1   56.13    1.92
   2 -12   1   53.94    1.92
  -2  12  -1   52.06    1.93
   2  12   1   57.10    1.93
   3 -12   1    5.82    0.33
   3 -12   1    6.42    0.40
  -3 -12  -1    4.91    0.38
  -3 -12  -1    5.57    0.33
   3 -12   1    5.95    0.36
  -3 -12  -1    5.25    0.35
   3 -12   1    5.98    0.39
   3  12   1    5.04    0.27
  -3  12  -1    6.07    0.43
   3  12   1    4.90    0.38
  -4 -12  -1    1.59    0.21
  -4 -12  -1    1.46    0.27
   4 -12   1    1.88    0.24
   4 -12   1    1.88    0.26
   4 -12   1    1.85    0.27
   4 -12   1    2.58    0.26
  -4 -12  -1    1.46    0.22
  -4 -12  -1    1.29    0.24
  -4  12  -1    2.01    0.32
   4  12   1    1.61    0.18
   5 -12   1   10.22    0.57
   5 -12   1   10.28    0.62
  -5 -12  -1   10.07    0.63
   5 -12   1    9.72    0.61
   5 -12   1   10.76    0.55
  -5 -12  -1   11.30    0.56
  -5 -12  -1   11.33    0.59
  -5 -12  -1   10.67    0.65
   5  12   1   10.28    0.50
  -5  12  -1   10.10    0.69
   6 -12   1   14.77    0.84
   6 -12   1   15.52    0.77
   6 -12   1   15.79    0.87
  -6 -12  -1   16.67    0.80
  -6 -12  -1   17.22    0.91
  -6 -12  -1   16.86    0.88
  -6 -12  -1   17.05    0.78
   6 -12   1   16.38    0.80
  -6  12  -1   15.09    0.94
   6  12   1   17.01    0.74
   7 -12   1    0.45    0.20
   7 -12   1    0.33    0.20
  -7 -12  -1    0.42    0.22
  -7 -12  -1    0.19    0.14
  -7 -12  -1    0.34    0.20
   7 -12   1    0.22    0.15
   7 -12   1    0.32    0.15
  -7 -12  -1    0.31    0.14
   7  12   1    0.40    0.14
  -7  12  -1    0.33    0.24
  -8 -12  -1    4.48    0.40
   8 -12   1    3.71    0.52
  -8 -12  -1    4.33    0.46
   8 -12   1    2.71    0.37
  -8 -12  -1    4.25    0.53
   8 -12   1    3.92    0.53
  -8 -12  -1    4.05    0.54
   8  12   1    3.82    0.40
  -8  12  -1    3.35    0.56
  -9 -12  -1    0.75    0.23
   9 -12   1    1.40    0.34
  -9 -12  -1    1.10    0.33
  -9 -12  -1    0.82    0.31
   9 -12   1    0.74    0.29
  -9 -12  -1    1.07    0.28
  -9  12  -1    1.71    0.44
  10 -12   1    0.02    0.21
  10 -12   1   -0.11    0.18
 -10 -12  -1    0.16    0.19
 -10 -12  -1    0.08    0.23
 -10 -12  -1   -0.02    0.15
 -10 -12  -1   -0.13    0.20
 -10  12  -1   -0.08    0.26
 -11 -12  -1    0.79    0.35
 -11 -12  -1    0.17    0.20
  11 -12   1    0.63    0.35
 -11 -12  -1    0.39    0.29
 -11 -12  -1    0.63    0.25
 -11  12  -1    0.51    0.39
 -12 -12  -1   -0.05    0.28
  12 -12   1    0.07    0.29
 -12 -12  -1   -0.02    0.20
 -12 -12  -1    0.09    0.18
 -12 -12  -1   -0.03    0.26
  12 -13  -1    6.69    0.86
 -12 -13   1    4.80    0.60
  12 -13  -1    4.39    0.69
 -12 -13   1    5.28    0.74
 -11 -13   1   10.64    0.86
  11 -13  -1   10.20    0.86
 -11 -13   1    9.27    0.70
 -11 -13   1    9.78    0.82
  11 -13  -1    9.78    0.87
  10 -13  -1    0.00    0.25
 -10 -13   1    0.06    0.23
 -10 -13   1    0.07    0.21
 -10 -13   1    0.04    0.16
  10 -13  -1    0.09    0.24
  10  13  -1   -0.18    0.15
  -9 -13   1    2.82    0.47
  -9 -13   1    2.23    0.40
   9 -13  -1    2.17    0.39
   9 -13  -1    2.44    0.44
  -9 -13   1    2.28    0.36
   9 -13  -1    1.93    0.45
  -9  13   1    2.36    0.50
   9  13  -1    2.99    0.40
  -8 -13   1    3.08    0.43
  -8 -13   1    3.24    0.39
   8 -13  -1    3.88    0.48
  -8 -13   1    3.94    0.52
   8 -13  -1    3.13    0.49
   8 -13  -1    3.01    0.45
  -8  13   1    3.23    0.53
   8  13  -1    3.94    0.43
   7 -13  -1    0.16    0.16
  -7 -13   1    0.03    0.13
  -7 -13   1    0.17    0.14
   7 -13  -1    0.09    0.14
  -7 -13   1   -0.14    0.08
   7 -13  -1   -0.05    0.14
   7  13  -1   -0.02    0.10
  -7  13   1    0.04    0.16
  -6 -13   1    1.40    0.27
   6 -13  -1    1.15    0.29
   6 -13  -1    1.20    0.25
  -6 -13   1    1.54    0.30
   6 -13  -1    1.17    0.19
  -6 -13   1    1.24    0.22
   6 -13  -1    0.99    0.24
   6  13  -1    1.62    0.25
  -6  13   1    1.12    0.30
  -5 -13   1    0.84    0.18
   5 -13  -1    1.29    0.27
  -5 -13   1    1.14    0.22
   5 -13  -1    1.39    0.23
   5 -13  -1    1.74    0.22
   5 -13  -1    1.32    0.24
  -5  13   1    0.91    0.24
   5  13  -1    0.96    0.18
   4 -13  -1    0.12    0.11
   4 -13  -1   -0.06    0.08
  -4 -13   1    0.12    0.09
   4 -13  -1    0.20    0.12
  -4 -13   1   -0.03    0.08
   4 -13  -1    0.20    0.13
   4 -13  -1   -0.03    0.06
  -4 -13   1   -0.09    0.08
   4  13  -1    0.04    0.08
  -4  13   1   -0.04    0.10
   4  13  -1    0.04    0.11
   3 -13  -1    0.47    0.11
  -3 -13   1    0.33    0.12
   3 -13  -1    0.41    0.13
  -3 -13   1    0.41    0.12
   3 -13  -1    0.55    0.14
   3 -13  -1    0.37    0.14
   3 -13  -1    0.34    0.13
  -3 -13   1    0.48    0.12
  -3  13   1    0.37    0.14
   3  13  -1    0.58    0.16
   2 -13  -1    3.35    0.24
   2 -13  -1    3.35    0.28
   2 -13  -1    3.37    0.29
  -2 -13   1    3.61    0.25
  -2 -13   1    3.78    0.28
   2 -13  -1    3.25    0.26
  -2 -13   1    3.27    0.25
   2 -13  -1    2.96    0.25
  -2  13   1    3.65    0.29
   2  13  -1    3.93    0.31
  -1 -13   1   -0.03    0.06
   1 -13  -1    0.11    0.08
   1 -13  -1    0.02    0.07
   1 -13  -1    0.03    0.07
   1 -13  -1    0.00    0.05
  -1 -13   1    0.11    0.07
  -1 -13   1    0.04    0.06
   1  13  -1    0.04    0.08
  -1  13   1    0.10    0.08
   0 -13  -1    1.48    0.20
   0 -13   1    1.55    0.19
   0 -13  -1    1.71    0.16
   0 -13  -1    1.25    0.17
   0 -13   1    1.38    0.16
   0 -13   1    1.60    0.18
   0 -13  -1    1.41    0.20
   0  13  -1    1.20    0.19
   0  13   1    1.74    0.22
   1 -13   1    0.36    0.12
   1 -13   1    0.22    0.08
  -1 -13  -1    0.31    0.11
  -1 -13  -1    0.37    0.12
   1 -13   1    0.34    0.11
  -1 -13  -1    0.21    0.07
  -1 -13  -1    0.48    0.12
   1 -13   1    0.36    0.10
  -1  13  -1    0.35    0.13
   1  13   1    0.28    0.11
  -2 -13  -1   67.08    2.30
  -2 -13  -1   66.47    2.26
   2 -13   1   67.06    2.21
   2 -13   1   64.59    2.30
   2 -13   1   67.28    2.24
   2 -13   1   65.12    2.29
  -2 -13  -1   67.52    2.21
   2  13   1   64.89    2.29
  -2  13  -1   66.93    2.32
   3 -13   1   15.42    0.68
   3 -13   1   14.85    0.64
  -3 -13  -1   13.88    0.63
  -3 -13  -1   15.15    0.68
   3 -13   1   15.13    0.72
  -3 -13  -1   15.09    0.73
   3 -13   1   14.56    0.72
   3  13   1   15.55    0.74
  -3  13  -1   15.12    0.76
   4 -13   1   13.03    0.64
  -4 -13  -1   12.97    0.61
   4 -13   1   13.34    0.70
  -4 -13  -1   13.19    0.64
   4 -13   1   13.11    0.62
  -4 -13  -1   12.21    0.69
   4 -13   1   12.64    0.69
  -4 -13  -1   14.26    0.74
  -4  13  -1   13.68    0.76
   4  13   1   13.31    0.55
  -5 -13  -1   13.12    0.63
   5 -13   1   12.01    0.70
  -5 -13  -1   13.75    0.67
  -5 -13  -1   13.24    0.73
   5 -13   1   12.14    0.70
   5 -13   1   11.47    0.64
   5 -13   1   11.87    0.62
  -5 -13  -1   12.70    0.74
   5  13   1   13.26    0.57
  -5  13  -1   13.63    0.81
  -6 -13  -1   19.70    1.02
  -6 -13  -1   21.75    0.93
   6 -13   1   20.76    0.94
  -6 -13  -1   22.61    1.08
   6 -13   1   21.92    1.06
  -6 -13  -1   21.87    0.98
   6 -13   1   18.60    0.94
   6 -13   1   21.01    1.05
   6  13   1   22.66    0.89
  -6  13  -1   21.34    1.15
  -7 -13  -1    0.41    0.21
  -7 -13  -1    0.66    0.21
  -7 -13  -1    0.62    0.17
  -7 -13  -1    0.41    0.22
   7 -13   1    0.55    0.18
   7 -13   1    0.57    0.24
   7 -13   1    0.64    0.24
   7 -13   1    0.66    0.20
   7  13   1    0.53    0.17
  -7  13  -1    0.89    0.33
  -8 -13  -1    6.83    0.52
  -8 -13  -1    5.98    0.47
  -8 -13  -1    5.87    0.64
  -8 -13  -1    5.92    0.65
   8 -13   1    6.87    0.62
   8 -13   1    7.10    0.63
   8 -13   1    6.84    0.51
  -8  13  -1    7.36    0.82
   9 -13   1    3.65    0.56
  -9 -13  -1    5.11    0.54
  -9 -13  -1    3.64    0.54
  -9 -13  -1    5.68    0.66
   9 -13   1    5.08    0.64
  -9 -13  -1    4.83    0.44
  -9  13  -1    3.41    0.62
 -10 -13  -1    0.22    0.21
 -10 -13  -1    0.07    0.16
 -10 -13  -1   -0.07    0.22
 -10 -13  -1    0.02    0.21
  10 -13   1    0.30    0.25
  10 -13   1   -0.06    0.21
 -10  13  -1   -0.25    0.23
  11 -13   1    2.09    0.51
 -11 -13  -1    2.44    0.42
 -11 -13  -1    3.09    0.56
 -11 -13  -1    2.07    0.49
 -11 -13  -1    2.31    0.39
 -11  13  -1    2.46    0.63
 -12 -13  -1    3.33    0.52
 -12 -13  -1    4.94    0.73
 -12 -13  -1    3.53    0.49
 -12 -13  -1    5.02    0.72
  12 -13   1    4.15    0.76
  12 -14  -1    2.04    0.50
 -12 -14   1    1.48    0.35
 -12 -14   1    1.58    0.42
  12 -14  -1    1.94    0.54
 -11 -14   1    2.07    0.44
 -11 -14   1    2.08    0.38
 -11 -14   1    1.35    0.39
  11 -14  -1    1.41    0.43
  11 -14  -1    1.80    0.48
 -10 -14   1    0.01    0.21
  10 -14  -1    0.12    0.26
 -10 -14   1    0.09    0.21
 -10 -14   1    0.02    0.15
  10 -14  -1    0.38    0.27
  -9 -14   1    1.77    0.36
   9 -14  -1    2.17    0.40
   9 -14  -1    1.75    0.42
  -9 -14   1    1.82    0.39
  -9 -14   1    1.57    0.30
   9 -14  -1    2.41    0.45
  -9  14   1    1.82    0.47
   9  14  -1    1.32    0.28
  -8 -14   1    0.73    0.27
  -8 -14   1    0.43    0.22
   8 -14  -1    0.30    0.20
   8 -14  -1    0.64    0.24
  -8 -14   1    0.31    0.17
   8 -14  -1    0.67    0.28
  -8  14   1    0.78    0.30
   8  14  -1    0.29    0.18
   7 -14  -1    7.84    0.57
  -7 -14   1    7.53    0.57
  -7 -14   1    8.37    0.54
   7 -14  -1    7.80    0.60
  -7 -14   1    7.85    0.60
   7 -14  -1    8.49    0.48
   7 -14  -1    7.27    0.64
  -7  14   1    9.10    0.70
   7  14  -1    8.38    0.52
  -6 -14   1    9.67    0.61
   6 -14  -1   10.21    0.65
  -6 -14   1    9.76    0.56
   6 -14  -1   10.82    0.72
   6 -14  -1    8.85    0.59
   6 -14  -1    9.43    0.52
   6  14  -1   10.59    0.56
  -6  14   1    9.43    0.69
  -5 -14   1    6.22    0.45
  -5 -14   1    6.14    0.43
   5 -14  -1    6.02    0.44
   5 -14  -1    6.27    0.47
  -5 -14   1    5.78    0.40
   5 -14  -1    6.69    0.40
   5 -14  -1    6.04    0.49
  -5  14   1    4.54    0.50
   5  14  -1    6.22    0.47
   5  14  -1    5.92    0.38
   4 -14  -1    1.46    0.27
   4 -14  -1    1.23    0.18
   4 -14  -1    1.13    0.22
   4 -14  -1    1.33    0.22
  -4 -14   1    1.20    0.21
  -4 -14   1    1.25    0.20
  -4 -14   1    1.03    0.19
   4 -14  -1    1.16    0.23
  -4  14   1    1.16    0.25
   4  14  -1    1.28    0.18
   4  14  -1    1.19    0.22
  -3 -14   1   15.82    0.73
   3 -14  -1   16.53    0.73
   3 -14  -1   15.75    0.76
   3 -14  -1   15.94    0.79
   3 -14  -1   17.53    0.75
  -3 -14   1   15.18    0.70
  -3 -14   1   15.49    0.72
   3 -14  -1   16.66    0.69
   3  14  -1   15.74    0.76
  -3  14   1   16.18    0.78
   2 -14  -1   15.53    0.68
   2 -14  -1   15.61    0.69
  -2 -14   1   15.84    0.69
  -2 -14   1   15.59    0.69
   2 -14  -1   15.73    0.73
  -2 -14   1   15.74    0.67
   2 -14  -1   15.42    0.74
   2 -14  -1   15.72    0.65
  -2  14   1   15.82    0.72
   2  14  -1   15.99    0.73
   1 -14  -1    3.64    0.24
  -1 -14   1    3.37    0.26
   1 -14  -1    3.52    0.29
  -1 -14   1    3.72    0.26
   1 -14  -1    3.78    0.30
   1 -14  -1    3.59    0.27
  -1 -14   1    3.88    0.27
   1  14  -1    4.03    0.31
  -1  14   1    3.57    0.28
   0 -14   1    4.14    0.27
   0 -14  -1    3.63    0.27
   0 -14  -1    3.76    0.30
   0 -14  -1    3.72    0.24
   0 -14   1    3.72    0.26
   0 -14   1    3.70    0.28
   0 -14  -1    3.76    0.29
   0  14  -1    3.55    0.30
   0  14   1    3.70    0.29
  -1 -14  -1    4.54    0.34
   1 -14   1    4.86    0.33
   1 -14   1    4.58    0.34
   1 -14   1    4.69    0.30
   1 -14   1    4.68    0.29
  -1 -14  -1    4.59    0.31
  -1 -14  -1    4.78    0.29
  -1 -14  -1    4.80    0.32
   1  14   1    5.07    0.35
  -1  14  -1    5.64    0.37
   2 -14   1   16.83    0.72
  -2 -14  -1   17.39    0.78
  -2 -14  -1   18.63    0.76
   2 -14   1   15.71    0.77
   2 -14   1   16.61    0.77
   2 -14   1   17.13    0.70
  -2 -14  -1   17.26    0.70
  -2  14  -1   17.05    0.80
   2  14   1   17.85    0.79
  -3 -14  -1    2.14    0.28
  -3 -14  -1    1.76    0.20
  -3 -14  -1    1.70    0.23
   3 -14   1    1.72    0.21
   3 -14   1    1.45    0.24
   3 -14   1    1.51    0.21
   3 -14   1    1.67    0.25
  -3  14  -1    1.31    0.26
   3  14   1    1.80    0.26
  -4 -14  -1    0.75    0.17
   4 -14   1    0.46    0.15
  -4 -14  -1    0.66    0.15
  -4 -14  -1    0.87    0.22
   4 -14   1    0.68    0.16
   4 -14   1    1.00    0.22
   4 -14   1    0.93    0.23
  -4  14  -1    0.51    0.21
   4  14   1    0.83    0.21
   4  14   1    0.95    0.14
  -5 -14  -1   22.02    1.03
  -5 -14  -1   20.98    1.03
  -5 -14  -1   21.78    0.95
  -5 -14  -1   21.40    0.90
   5 -14   1   20.92    0.94
   5 -14   1   19.88    1.00
   5 -14   1   21.96    1.02
   5 -14   1   20.45    0.91
  -5  14  -1   20.43    1.09
   5  14   1   21.17    0.82
   6 -14   1   42.13    1.66
  -6 -14  -1   42.76    1.67
  -6 -14  -1   41.83    1.77
   6 -14   1   43.73    1.78
   6 -14   1   41.43    1.63
  -6 -14  -1   43.50    1.62
  -6 -14  -1   45.04    1.78
   6 -14   1   42.24    1.77
   6  14   1   44.46    1.55
  -6  14  -1   43.19    1.89
  -7 -14  -1    7.65    0.52
   7 -14   1    9.08    0.57
   7 -14   1    8.30    0.66
   7 -14   1    8.85    0.57
   7 -14   1    8.66    0.65
  -7 -14  -1    8.77    0.58
  -7 -14  -1    8.03    0.66
  -7 -14  -1    7.98    0.62
  -7  14  -1    9.45    0.77
   8 -14   1    7.32    0.75
  -8 -14  -1    6.98    0.50
  -8 -14  -1    5.98    0.51
   8 -14   1    6.30    0.50
  -8 -14  -1    7.03    0.70
  -8 -14  -1    5.51    0.63
   8 -14   1    7.32    0.65
  -8  14  -1    5.62    0.73
   9 -14   1    4.33    0.59
  -9 -14  -1    3.94    0.57
  -9 -14  -1    4.98    0.55
  -9 -14  -1    6.03    0.48
  -9 -14  -1    4.69    0.63
   9 -14   1    5.03    0.66
  -9  14  -1    6.74    0.88
  10 -14   1    5.76    0.73
 -10 -14  -1    7.15    0.83
 -10 -14  -1    6.29    0.73
 -10 -14  -1    5.49    0.51
 -10 -14  -1    5.98    0.61
  10 -14   1    5.76    0.74
 -10  14  -1    5.38    0.82
 -11 -14  -1    0.66    0.28
  11 -14   1    0.86    0.36
 -11 -14  -1    0.62    0.34
 -11 -14  -1    0.22    0.28
 -11 -14  -1    0.19    0.20
 -11  14  -1    0.11    0.33
 -12 -14  -1    0.73    0.28
 -12 -14  -1    0.25    0.33
 -12 -15   1    1.23    0.32
 -12 -15   1    0.99    0.38
  12 -15  -1    1.30    0.43
 -12 -15   1    1.55    0.40
  12 -15  -1    1.41    0.48
  11 -15  -1    1.73    0.46
 -11 -15   1    1.56    0.34
 -11 -15   1    0.61    0.32
  11 -15  -1    1.37    0.44
 -10 -15   1    0.33    0.23
  10 -15  -1    0.23    0.28
  10 -15  -1    0.03    0.23
 -10 -15   1    0.24    0.19
 -10 -15   1    0.43    0.27
   9 -15  -1   -0.15    0.17
  -9 -15   1   -0.03    0.18
   9 -15  -1   -0.07    0.21
   9 -15  -1    0.03    0.17
  -9 -15   1   -0.01    0.14
  -9 -15   1   -0.01    0.19
  -9  15   1    0.00    0.21
  -8 -15   1    1.20    0.30
   8 -15  -1    0.83    0.26
   8 -15  -1    1.37    0.36
   8 -15  -1    0.35    0.21
  -8 -15   1    0.87    0.29
  -8 -15   1    1.27    0.27
   8  15  -1    0.79    0.22
  -8  15   1    0.71    0.31
  -7 -15   1    7.72    0.57
   7 -15  -1    7.54    0.56
   7 -15  -1    7.18    0.65
   7 -15  -1    7.90    0.46
   7 -15  -1    7.72    0.60
  -7 -15   1    7.23    0.51
  -7  15   1    9.06    0.71
   7  15  -1    6.99    0.49
   6 -15  -1    0.12    0.15
   6 -15  -1    0.10    0.14
   6 -15  -1   -0.01    0.10
  -6 -15   1   -0.07    0.11
  -6 -15   1   -0.01    0.12
   6 -15  -1    0.01    0.16
  -6 -15   1    0.05    0.10
  -6  15   1   -0.19    0.12
   6  15  -1    0.03    0.09
  -5 -15   1    0.69    0.20
  -5 -15   1    0.53    0.17
   5 -15  -1    0.83    0.24
   5 -15  -1    0.70    0.20
   5 -15  -1    0.63    0.21
   5 -15  -1    0.62    0.15
  -5 -15   1    0.61    0.16
   5  15  -1    0.78    0.17
   5  15  -1    0.37    0.17
  -5  15   1    0.64    0.23
   4 -15  -1    2.20    0.32
   4 -15  -1    2.11    0.28
   4 -15  -1    2.69    0.25
  -4 -15   1    1.88    0.25
  -4 -15   1    2.54    0.31
  -4 -15   1    2.09    0.25
   4 -15  -1    2.13    0.31
   4 -15  -1    2.56    0.30
  -4  15   1    2.21    0.33
   4  15  -1    2.37    0.31
   3 -15  -1   42.49    1.62
   3 -15  -1   43.71    1.53
  -3 -15   1   40.61    1.55
   3 -15  -1   41.68    1.57
   3 -15  -1   40.16    1.65
  -3 -15   1   43.32    1.58
   3 -15  -1   43.48    1.58
  -3 -15   1   43.39    1.54
   3  15  -1   43.04    1.62
  -3  15   1   43.99    1.64
   2 -15  -1    5.48    0.33
   2 -15  -1    5.60    0.36
   2 -15  -1    5.31    0.40
   2 -15  -1    5.40    0.35
  -2 -15   1    5.48    0.34
   2 -15  -1    5.27    0.39
  -2 -15   1    5.14    0.34
  -2 -15   1    5.08    0.35
  -2  15   1    5.32    0.38
   2  15  -1    5.65    0.39
   1 -15  -1    0.14    0.10
   1 -15  -1    0.13    0.07
   1 -15  -1    0.06    0.08
   1 -15  -1    0.10    0.09
  -1 -15   1    0.00    0.08
  -1 -15   1    0.15    0.09
  -1 -15   1    0.11    0.08
  -1  15   1    0.07    0.10
   1  15  -1    0.13    0.10
   0 -15   1    1.61    0.24
   0 -15   1    1.51    0.19
   0 -15   1    1.61    0.20
   0 -15   1    1.39    0.20
   0 -15  -1    1.67    0.23
   0 -15  -1    1.93    0.20
   0 -15  -1    1.63    0.23
   0 -15  -1    1.65    0.22
   0  15   1    1.68    0.23
   0  15  -1    1.28    0.20
   1 -15   1    5.86    0.39
   1 -15   1    5.80    0.40
   1 -15   1    6.14    0.36
  -1 -15  -1    6.27    0.39
  -1 -15  -1    5.96    0.34
   1 -15   1    5.88    0.34
  -1 -15  -1    6.35    0.40
  -1 -15  -1    6.20    0.38
  -1  15  -1    6.41    0.42
   1  15   1    6.38    0.40
  -2 -15  -1    3.58    0.36
   2 -15   1    2.56    0.31
  -2 -15  -1    3.24    0.28
   2 -15   1    3.26    0.25
   2 -15   1    3.23    0.26
   2 -15   1    2.81    0.32
  -2 -15  -1    2.88    0.24
   2  15   1    3.54    0.37
  -2  15  -1    2.80    0.33
  -3 -15  -1    3.09    0.34
   3 -15   1    2.79    0.28
  -3 -15  -1    3.78    0.30
   3 -15   1    2.34    0.31
   3 -15   1    3.02    0.28
   3 -15   1    2.67    0.33
  -3 -15  -1    3.65    0.27
  -3  15  -1    3.27    0.38
   3  15   1    2.88    0.34
   4 -15   1    1.55    0.28
   4 -15   1    1.54    0.27
  -4 -15  -1    1.33    0.25
   4 -15   1    1.55    0.23
  -4 -15  -1    1.25    0.23
  -4 -15  -1    1.07    0.18
   4 -15   1    1.49    0.23
  -4  15  -1    1.33    0.29
   4  15   1    1.21    0.25
  -5 -15  -1   -0.08    0.10
  -5 -15  -1   -0.04    0.09
   5 -15   1    0.10    0.12
   5 -15   1    0.03    0.12
   5 -15   1   -0.07    0.12
   5 -15   1    0.16    0.13
  -5 -15  -1    0.22    0.15
   5  15   1   -0.04    0.08
  -5  15  -1    0.10    0.17
  -6 -15  -1    0.50    0.21
   6 -15   1    0.62    0.19
   6 -15   1    0.71    0.20
  -6 -15  -1    0.54    0.19
   6 -15   1    0.62    0.24
   6 -15   1    0.54    0.23
  -6 -15  -1    0.42    0.16
  -6 -15  -1    0.36    0.19
  -6  15  -1    0.49    0.26
   7 -15   1    0.17    0.16
  -7 -15  -1    0.19    0.16
  -7 -15  -1    0.21    0.13
   7 -15   1    0.23    0.16
  -7 -15  -1    0.28    0.18
   7 -15   1    0.09    0.19
   7 -15   1    0.06    0.16
  -7 -15  -1    0.29    0.19
  -7  15  -1    0.05    0.20
  -8 -15  -1    3.11    0.39
   8 -15   1    3.93    0.44
  -8 -15  -1    2.49    0.44
  -8 -15  -1    3.00    0.47
   8 -15   1    4.32    0.58
  -8 -15  -1    3.06    0.42
   8 -15   1    3.82    0.53
  -8  15  -1    4.47    0.68
  -9 -15  -1    1.32    0.37
   9 -15   1    0.84    0.34
   9 -15   1    0.61    0.32
  -9 -15  -1    1.04    0.25
  -9 -15  -1    0.53    0.23
  -9 -15  -1    0.96    0.35
  -9  15  -1    0.79    0.37
 -10 -15  -1    0.34    0.25
 -10 -15  -1    0.39    0.21
  10 -15   1    0.21    0.27
  10 -15   1   -0.15    0.20
 -10 -15  -1    0.46    0.30
 -10 -15  -1    0.29    0.29
 -10  15  -1    0.33    0.34
  11 -15   1    0.29    0.28
 -11 -15  -1    0.23    0.20
 -11 -15  -1    0.19    0.28
 -11 -15  -1    0.55    0.26
 -11 -15  -1    0.06    0.30
 -12 -15  -1    2.40    0.58
 -12 -15  -1    1.67    0.44
 -12 -16   1    0.14    0.19
  12 -16  -1    0.51    0.37
 -12 -16   1    0.42    0.25
 -12 -16   1    0.54    0.34
  11 -16  -1    0.41    0.32
 -11 -16   1    0.34    0.27
 -11 -16   1    0.63    0.26
 -11 -16   1    0.67    0.28
  11 -16  -1    0.77    0.39
  10 -16  -1    6.83    0.80
  10 -16  -1    9.81    1.03
 -10 -16   1    8.23    0.71
 -10 -16   1    8.96    0.65
 -10 -16   1    8.26    0.85
 -10 -16   1    7.62    0.66
  -9 -16   1    1.98    0.35
  -9 -16   1    1.91    0.38
   9 -16  -1    1.97    0.44
   9 -16  -1    1.91    0.39
  -9 -16   1    1.75    0.35
  -9 -16   1    2.07    0.41
   9 -16  -1    1.67    0.44
  -9  16   1    1.46    0.50
  -8 -16   1    3.08    0.44
  -8 -16   1    3.54    0.42
   8 -16  -1    2.95    0.44
  -8 -16   1    3.18    0.44
   8 -16  -1    3.35    0.54
   8 -16  -1    3.79    0.53
  -8  16   1    3.70    0.59
   8  16  -1    3.21    0.45
   7 -16  -1    0.06    0.11
  -7 -16   1   -0.01    0.11
  -7 -16   1   -0.05    0.14
   7 -16  -1    0.05    0.19
  -7 -16   1    0.06    0.15
   7 -16  -1    0.15    0.17
   7 -16  -1   -0.08    0.16
  -7  16   1    0.06    0.18
   7  16  -1    0.05    0.11
   6 -16  -1    1.20    0.27
  -6 -16   1    0.76    0.20
   6 -16  -1    0.72    0.24
  -6 -16   1    0.47    0.16
  -6 -16   1    0.69    0.21
   6 -16  -1    1.02    0.24
   6 -16  -1    1.24    0.21
   6  16  -1    0.73    0.23
   6  16  -1    0.70    0.18
  -6  16   1    1.08    0.28
   5 -16  -1   12.98    0.74
  -5 -16   1   14.31    0.68
  -5 -16   1   13.82    0.71
  -5 -16   1   13.06    0.71
   5 -16  -1   11.96    0.68
   5 -16  -1   12.49    0.78
   5 -16  -1   12.34    0.62
  -5  16   1   12.28    0.78
   5  16  -1   12.41    0.74
   5  16  -1   13.19    0.62
   4 -16  -1    0.10    0.14
  -4 -16   1    0.24    0.14
   4 -16  -1    0.22    0.14
   4 -16  -1    0.14    0.10
   4 -16  -1   -0.02    0.12
   4 -16  -1    0.29    0.15
  -4 -16   1    0.12    0.11
  -4 -16   1    0.34    0.15
   4  16  -1    0.24    0.14
  -4  16   1    0.23    0.16
  -3 -16   1    3.88    0.33
  -3 -16   1    3.98    0.30
   3 -16  -1    3.61    0.35
   3 -16  -1    2.88    0.36
   3 -16  -1    3.24    0.34
   3 -16  -1    3.24    0.37
  -3 -16   1    3.85    0.31
   3 -16  -1    3.19    0.27
   3  16  -1    3.31    0.37
  -3  16   1    3.67    0.40
   2 -16  -1    1.57    0.26
  -2 -16   1    2.22    0.25
  -2 -16   1    2.02    0.25
   2 -16  -1    1.81    0.23
   2 -16  -1    1.80    0.22
   2 -16  -1    2.12    0.26
  -2 -16   1    2.18    0.26
   2 -16  -1    1.95    0.27
   2  16  -1    1.34    0.23
  -2  16   1    1.83    0.26
  -1 -16   1    0.07    0.08
   1 -16  -1    0.19    0.13
   1 -16  -1    0.09    0.09
  -1 -16   1    0.10    0.08
  -1 -16   1    0.11    0.10
   1 -16  -1    0.26    0.12
   1 -16  -1    0.21    0.09
   1  16  -1    0.07    0.10
  -1  16   1    0.13    0.11
   0 -16   1    1.34    0.19
   0 -16  -1    1.63    0.22
   0 -16  -1    1.59    0.19
   0 -16   1    1.61    0.22
   0 -16   1    1.05    0.16
   0 -16  -1    1.49    0.23
   0 -16  -1    1.25    0.21
   0 -16   1    1.21    0.20
   0  16  -1    1.09    0.20
   0  16   1    1.33    0.21
   1 -16   1    1.46    0.21
   1 -16   1    1.50    0.20
  -1 -16  -1    1.14    0.20
  -1 -16  -1    1.36    0.21
  -1 -16  -1    1.25    0.17
  -1 -16  -1    1.30    0.23
   1 -16   1    1.58    0.23
   1 -16   1    1.14    0.21
   1  16   1    1.55    0.24
  -1  16  -1    1.33    0.23
  -2 -16  -1    5.62    0.38
   2 -16   1    5.40    0.37
   2 -16   1    5.92    0.42
   2 -16   1    6.01    0.43
   2 -16   1    6.12    0.37
  -2 -16  -1    5.98    0.35
  -2 -16  -1    6.25    0.42
  -2  16  -1    6.61    0.46
   2  16   1    5.54    0.41
  -3 -16  -1    3.52    0.27
   3 -16   1    3.05    0.37
   3 -16   1    3.41    0.29
   3 -16   1    3.31    0.30
   3 -16   1    3.82    0.41
  -3 -16  -1    3.71    0.31
  -3 -16  -1    3.05    0.35
  -3  16  -1    2.84    0.38
   3  16   1    3.43    0.37
  -4 -16  -1   12.65    0.72
   4 -16   1   14.37    0.67
   4 -16   1   13.12    0.68
   4 -16   1   14.07    0.74
   4 -16   1   13.05    0.75
  -4 -16  -1   12.25    0.62
  -4 -16  -1   11.86    0.66
   4  16   1   12.63    0.73
  -4  16  -1   16.09    0.85
   5 -16   1    2.08    0.34
   5 -16   1    1.70    0.26
  -5 -16  -1    1.77    0.32
  -5 -16  -1    2.15    0.27
   5 -16   1    1.49    0.25
   5 -16   1    2.03    0.34
  -5 -16  -1    1.89    0.28
  -5  16  -1    2.06    0.38
   5  16   1    1.81    0.31
  -6 -16  -1    2.68    0.40
   6 -16   1    2.74    0.35
   6 -16   1    2.30    0.37
   6 -16   1    3.01    0.37
  -6 -16  -1    2.00    0.28
   6 -16   1    2.88    0.43
  -6 -16  -1    2.79    0.36
  -6  16  -1    3.16    0.51
  -7 -16  -1   16.65    0.97
  -7 -16  -1   17.88    0.89
  -7 -16  -1   16.71    0.99
   7 -16   1   16.39    0.86
  -7 -16  -1   17.84    0.84
   7 -16   1   15.74    0.99
   7 -16   1   15.45    0.95
  -7  16  -1   15.43    1.06
  -8 -16  -1    3.86    0.42
   8 -16   1    3.72    0.54
  -8 -16  -1    3.92    0.56
   8 -16   1    3.66    0.44
   8 -16   1    4.29    0.59
  -8 -16  -1    3.69    0.53
  -8 -16  -1    3.36    0.44
  -8  16  -1    4.23    0.66
  -9 -16  -1   -0.03    0.14
   9 -16   1    0.22    0.25
  -9 -16  -1    0.01    0.20
  -9 -16  -1   -0.16    0.18
  -9 -16  -1   -0.09    0.22
   9 -16   1    0.08    0.23
  -9  16  -1   -0.04    0.25
 -10 -16  -1   11.73    0.78
 -10 -16  -1   11.66    0.73
 -10 -16  -1    9.84    0.87
  10 -16   1   11.74    0.95
  10 -16   1    9.40    0.87
 -10 -16  -1   10.37    0.86
 -10  16  -1    9.90    1.09
 -11 -16  -1    2.43    0.53
 -11 -16  -1    2.79    0.55
  11 -16   1    2.93    0.59
 -11 -16  -1    2.54    0.45
 -11 -16  -1    2.69    0.41
 -12 -16  -1   -0.21    0.27
  12 -17  -1    2.84    0.65
 -12 -17   1    2.16    0.54
 -11 -17   1    0.54    0.28
 -11 -17   1   -0.01    0.22
 -11 -17   1    0.24    0.21
  11 -17  -1   -0.03    0.28
  11 -17  -1    0.22    0.32
  10 -17  -1    0.85    0.35
 -10 -17   1    0.98    0.31
 -10 -17   1    0.24    0.24
 -10 -17   1    0.43    0.22
  10 -17  -1    0.48    0.33
  -9 -17   1    1.75    0.32
   9 -17  -1    1.55    0.37
  -9 -17   1    1.15    0.34
   9 -17  -1    2.02    0.43
  -9 -17   1    2.29    0.39
   9 -17  -1    1.45    0.45
   8 -17  -1   10.53    0.85
  -8 -17   1   10.55    0.75
  -8 -17   1   11.55    0.72
  -8 -17   1   10.97    0.68
   8 -17  -1    9.98    0.72
   8 -17  -1   10.89    0.79
  -8  17   1   11.03    0.89
   7 -17  -1    0.17    0.18
  -7 -17   1    0.54    0.22
   7 -17  -1    0.26    0.13
  -7 -17   1    0.39    0.16
   7 -17  -1    0.39    0.20
  -7 -17   1    0.42    0.21
   7 -17  -1    0.18    0.19
   7  17  -1    0.43    0.16
  -7  17   1    0.02    0.19
   7  17  -1    0.33    0.21
  -6 -17   1    0.45    0.19
   6 -17  -1    0.38    0.18
   6 -17  -1    0.44    0.20
  -6 -17   1    0.36    0.18
   6 -17  -1    0.55    0.24
   6 -17  -1    0.31    0.13
  -6 -17   1    0.45    0.16
   6  17  -1    0.24    0.17
   6  17  -1    0.29    0.14
  -6  17   1    0.36    0.20
  -5 -17   1    0.32    0.16
  -5 -17   1    0.27    0.13
   5 -17  -1    0.42    0.19
   5 -17  -1    0.28    0.18
   5 -17  -1    0.29    0.13
  -5 -17   1    0.21    0.14
   5 -17  -1    0.36    0.17
   5  17  -1    0.21    0.17
  -5  17   1    0.43    0.20
   4 -17  -1    0.76    0.21
   4 -17  -1    0.61    0.18
  -4 -17   1    0.36    0.16
   4 -17  -1    1.23    0.27
   4 -17  -1    0.81    0.20
  -4 -17   1    0.53    0.15
   4 -17  -1    0.65    0.16
  -4 -17   1    0.34    0.14
  -4  17   1    0.59    0.21
   4  17  -1    0.57    0.19
   3 -17  -1    0.91    0.20
   3 -17  -1    0.98    0.22
  -3 -17   1    1.11    0.20
   3 -17  -1    0.86    0.19
   3 -17  -1    0.87    0.17
  -3 -17   1    1.06    0.22
  -3 -17   1    0.93    0.19
   3 -17  -1    0.99    0.23
   3  17  -1    0.97    0.21
  -3  17   1    0.75    0.21
   2 -17  -1   21.73    0.87
   2 -17  -1   20.41    0.95
  -2 -17   1   22.60    0.89
  -2 -17   1   20.45    0.90
  -2 -17   1   21.64    0.91
   2 -17  -1   20.99    0.91
   2 -17  -1   20.09    0.89
   2 -17  -1   21.64    0.99
  -2  17   1   21.08    0.96
   2  17  -1   22.43    0.96
  -1 -17   1   11.05    0.56
   1 -17  -1    9.49    0.58
  -1 -17   1    9.43    0.50
  -1 -17   1    9.37    0.51
   1 -17  -1   11.09    0.59
   1 -17  -1    9.93    0.49
   1 -17  -1   11.34    0.56
   1  17  -1    9.35    0.55
  -1  17   1   10.51    0.58
   0 -17   1   26.13    1.03
   0 -17   1   27.78    1.12
   0 -17  -1   26.56    1.09
   0 -17   1   27.93    1.09
   0 -17  -1   25.87    1.00
   0 -17   1   25.76    1.02
   0 -17  -1   25.90    1.10
   0 -17  -1   24.44    1.04
   0  17   1   25.96    1.08
   0  17  -1   27.61    1.11
   1 -17   1    2.09    0.24
   1 -17   1    1.68    0.22
   1 -17   1    1.32    0.24
  -1 -17  -1    1.83    0.24
  -1 -17  -1    1.37    0.18
   1 -17   1    1.90    0.26
  -1 -17  -1    1.68    0.25
  -1 -17  -1    1.70    0.25
  -1  17  -1    1.68    0.27
   1  17   1    1.55    0.24
   2 -17   1   11.30    0.56
  -2 -17  -1   10.99    0.59
   2 -17   1   11.52    0.58
  -2 -17  -1   11.22    0.59
  -2 -17  -1   12.11    0.64
   2 -17   1   11.06    0.62
  -2 -17  -1   11.47    0.54
   2 -17   1   10.43    0.62
   2  17   1   10.97    0.62
  -2  17  -1   11.45    0.66
  -3 -17  -1   13.19    0.71
   3 -17   1   13.71    0.67
  -3 -17  -1   13.55    0.68
  -3 -17  -1   14.04    0.63
   3 -17   1   13.32    0.64
   3 -17   1   12.95    0.73
   3 -17   1   12.81    0.72
   3  17   1   13.17    0.72
  -3  17  -1   13.57    0.77
   4 -17   1    6.11    0.49
  -4 -17  -1    6.35    0.47
   4 -17   1    7.20    0.45
  -4 -17  -1    4.88    0.41
  -4 -17  -1    5.35    0.38
   4 -17   1    5.97    0.49
   4 -17   1    6.93    0.46
  -4  17  -1    6.90    0.56
   4  17   1    7.45    0.53
   5 -17   1    2.74    0.39
  -5 -17  -1    2.98    0.37
   5 -17   1    2.50    0.38
  -5 -17  -1    3.20    0.42
  -5 -17  -1    2.62    0.30
   5 -17   1    2.93    0.35
   5 -17   1    3.52    0.40
  -5  17  -1    2.79    0.45
   5  17   1    2.44    0.36
  -6 -17  -1    3.63    0.42
   6 -17   1    3.57    0.41
   6 -17   1    3.38    0.47
   6 -17   1    3.09    0.44
  -6 -17  -1    3.44    0.45
   6 -17   1    2.22    0.33
  -6 -17  -1    3.88    0.35
   6  17   1    3.36    0.46
  -6  17  -1    3.02    0.51
   7 -17   1    3.13    0.49
  -7 -17  -1    3.66    0.39
   7 -17   1    2.63    0.37
   7 -17   1    2.58    0.44
  -7 -17  -1    3.73    0.45
  -7 -17  -1    4.23    0.54
  -7  17  -1    3.07    0.53
   8 -17   1   16.97    1.07
   8 -17   1   16.60    0.90
   8 -17   1   19.25    1.13
  -8 -17  -1   18.67    1.06
  -8 -17  -1   17.44    0.89
  -8 -17  -1   17.77    0.95
  -8 -17  -1   16.85    1.06
  -8  17  -1   15.51    1.16
  -9 -17  -1    3.17    0.54
  -9 -17  -1    3.16    0.53
   9 -17   1    4.53    0.66
  -9 -17  -1    3.76    0.48
   9 -17   1    4.89    0.67
  -9 -17  -1    3.13    0.41
  -9  17  -1    4.40    0.71
  10 -17   1    0.24    0.31
 -10 -17  -1    1.45    0.41
 -10 -17  -1    1.17    0.37
 -10 -17  -1    1.84    0.38
 -10 -17  -1    0.83    0.25
  10 -17   1    1.37    0.42
 -10  17  -1    1.16    0.46
 -11 -17  -1    0.17    0.23
 -11 -17  -1    0.36    0.22
 -11 -17  -1    0.33    0.29
  11 -17   1    0.24    0.29
 -11 -17  -1   -0.01    0.27
  11 -18  -1    4.42    0.75
 -11 -18   1    4.96    0.68
  11 -18  -1    4.09    0.66
 -11 -18   1    4.92    0.59
  10 -18  -1    0.52    0.34
 -10 -18   1    0.28    0.20
 -10 -18   1    0.05    0.19
 -10 -18   1    0.01    0.20
  10 -18  -1    0.36    0.29
   9 -18  -1    6.59    0.76
  -9 -18   1    5.47    0.50
  -9 -18   1    5.23    0.63
   9 -18  -1    5.19    0.73
  -9 -18   1    5.06    0.58
   8 -18  -1   -0.09    0.17
  -8 -18   1    0.28    0.21
   8 -18  -1    0.13    0.22
  -8 -18   1    0.00    0.13
   8 -18  -1    0.05    0.18
  -8 -18   1   -0.17    0.12
   8  18  -1    0.05    0.20
  -8  18   1    0.17    0.24
  -7 -18   1    1.81    0.29
  -7 -18   1    2.34    0.38
  -7 -18   1    2.30    0.36
   7 -18  -1    1.92    0.42
   7 -18  -1    1.80    0.25
   7 -18  -1    1.93    0.37
   7 -18  -1    2.06    0.36
  -7  18   1    2.66    0.48
   7  18  -1    2.21    0.40
  -6 -18   1    0.12    0.16
  -6 -18   1    0.31    0.15
   6 -18  -1    0.21    0.17
   6 -18  -1    0.25    0.18
   6 -18  -1    0.23    0.19
   6 -18  -1    0.32    0.14
  -6 -18   1    0.27    0.17
  -6  18   1    0.15    0.20
   6  18  -1   -0.06    0.16
   5 -18  -1    4.90    0.37
   5 -18  -1    4.74    0.48
   5 -18  -1    4.98    0.58
  -5 -18   1    4.80    0.39
  -5 -18   1    4.90    0.41
   5 -18  -1    4.50    0.49
  -5 -18   1    4.80    0.49
   5  18  -1    4.33    0.47
  -5  18   1    5.14    0.58
   4 -18  -1    3.06    0.41
  -4 -18   1    3.54    0.38
  -4 -18   1    3.49    0.39
  -4 -18   1    2.65    0.30
   4 -18  -1    2.71    0.30
   4 -18  -1    3.16    0.42
   4 -18  -1    3.18    0.38
   4 -18  -1    2.86    0.35
  -4  18   1    3.11    0.43
   4  18  -1    3.74    0.42
   3 -18  -1    4.65    0.38
  -3 -18   1    5.11    0.39
   3 -18  -1    4.96    0.43
  -3 -18   1    4.55    0.35
   3 -18  -1    5.04    0.35
   3 -18  -1    5.33    0.39
  -3 -18   1    4.58    0.37
   3 -18  -1    5.28    0.45
  -3  18   1    3.95    0.44
   3  18  -1    3.61    0.40
   2 -18  -1    0.29    0.16
   2 -18  -1    0.29    0.11
  -2 -18   1    0.11    0.10
  -2 -18   1    0.28    0.14
   2 -18  -1    0.52    0.18
   2 -18  -1    0.50    0.16
   2 -18  -1    0.36    0.13
  -2 -18   1    0.23    0.13
  -2  18   1    0.40    0.17
   2  18  -1    0.06    0.12
  -1 -18   1   13.06    0.64
   1 -18  -1   12.00    0.63
   1 -18  -1   12.97    0.59
  -1 -18   1   11.71    0.60
   1 -18  -1   12.53    0.67
   1 -18  -1   13.06    0.70
  -1 -18   1   13.06    0.63
  -1  18   1   13.36    0.68
   1  18  -1   12.51    0.67
   0 -18   1    1.98    0.28
   0 -18  -1    2.04    0.27
   0 -18  -1    2.33    0.31
   0 -18   1    2.03    0.25
   0 -18  -1    2.64    0.23
   0 -18  -1    1.87    0.27
   0 -18   1    1.55    0.22
   0 -18   1    1.55    0.25
   0  18   1    2.38    0.30
   0  18  -1    2.15    0.30
  -1 -18  -1    0.29    0.15
  -1 -18  -1    0.32    0.13
   1 -18   1    0.17    0.13
  -1 -18  -1    0.37    0.17
   1 -18   1    0.45    0.14
   1 -18   1    0.30    0.12
   1 -18   1    0.14    0.12
  -1 -18  -1    0.42    0.11
   1  18   1    0.30    0.15
  -1  18  -1    0.45    0.18
  -2 -18  -1    0.01    0.10
  -2 -18  -1   -0.01    0.09
   2 -18   1   -0.08    0.10
   2 -18   1    0.04    0.09
   2 -18   1    0.01    0.09
  -2 -18  -1   -0.08    0.07
   2 -18   1   -0.01    0.12
  -2 -18  -1    0.01    0.11
   2  18   1    0.09    0.13
  -2  18  -1    0.04    0.14
  -3 -18  -1    0.28    0.15
   3 -18   1    0.39    0.15
  -3 -18  -1    0.44    0.13
   3 -18   1    0.92    0.23
   3 -18   1    0.61    0.17
  -3 -18  -1    0.41    0.17
   3 -18   1    0.86    0.23
  -3  18  -1    0.43    0.21
   3  18   1    0.31    0.17
  -4 -18  -1    0.34    0.13
   4 -18   1    0.44    0.16
  -4 -18  -1    0.37    0.17
   4 -18   1    0.24    0.16
   4 -18   1    0.41    0.20
  -4 -18  -1    0.17    0.14
   4 -18   1    0.34    0.15
  -4  18  -1    0.47    0.21
   4  18   1    0.23    0.16
   5 -18   1    8.81    0.63
   5 -18   1    8.78    0.57
   5 -18   1    9.05    0.56
  -5 -18  -1    9.75    0.54
   5 -18   1    8.59    0.64
  -5 -18  -1    9.22    0.58
  -5 -18  -1    8.76    0.63
  -5  18  -1    9.22    0.73
   5  18   1    8.07    0.61
  -6 -18  -1    1.32    0.25
  -6 -18  -1    1.05    0.27
  -6 -18  -1    1.23    0.26
   6 -18   1    1.21    0.26
   6 -18   1    0.96    0.29
   6 -18   1    1.10    0.30
   6 -18   1    1.35    0.27
  -6  18  -1    1.54    0.39
   6  18   1    0.88    0.28
   7 -18   1   15.30    0.83
   7 -18   1   14.10    0.92
  -7 -18  -1   15.76    0.86
   7 -18   1   14.17    0.95
  -7 -18  -1   15.44    0.93
  -7 -18  -1   15.29    0.79
   7  18   1   14.59    0.92
  -7  18  -1   14.53    1.05
  -8 -18  -1    1.51    0.33
   8 -18   1    1.40    0.38
  -8 -18  -1    1.50    0.27
   8 -18   1    1.46    0.39
   8 -18   1    1.31    0.29
  -8 -18  -1    1.46    0.38
  -8  18  -1    1.47    0.47
   9 -18   1    6.56    0.79
   9 -18   1    7.28    0.83
  -9 -18  -1    5.98    0.70
  -9 -18  -1    5.25    0.49
  -9 -18  -1    5.52    0.62
  -9  18  -1    6.67    0.92
 -10 -18  -1    0.35    0.27
 -10 -18  -1    0.38    0.22
  10 -18   1    0.50    0.32
  10 -18   1    0.26    0.28
 -10 -18  -1    0.47    0.33
 -10 -18  -1    0.48    0.32
 -10  18  -1    0.85    0.45
 -11 -18  -1    1.76    0.41
 -11 -18  -1    1.56    0.51
 -11 -18  -1    1.48    0.45
  11 -19  -1    0.67    0.40
  11 -19  -1    0.91    0.39
 -11 -19   1    1.53    0.39
 -11 -19   1    1.29    0.33
 -11 -19   1    1.14    0.39
  11  19  -1    1.40    0.47
  10 -19  -1   -0.06    0.24
 -10 -19   1    0.26    0.19
 -10 -19   1    0.04    0.20
 -10 -19   1    0.15    0.23
  10 -19  -1   -0.32    0.24
  10  19  -1    0.25    0.29
  -9 -19   1    2.06    0.44
  -9 -19   1    2.00    0.38
  -9 -19   1    2.76    0.41
   9 -19  -1    1.91    0.45
   9 -19  -1    1.26    0.44
   9  19  -1    1.51    0.40
   8 -19  -1    0.67    0.33
  -8 -19   1    1.24    0.31
   8 -19  -1    0.79    0.27
  -8 -19   1    1.00    0.25
  -8 -19   1    0.70    0.25
   8 -19  -1    0.67    0.28
  -8  19   1    1.40    0.67
   8  19  -1    1.22    0.34
  -7 -19   1    1.98    0.33
  -7 -19   1    1.15    0.27
  -7 -19   1    1.09    0.27
   7 -19  -1    1.47    0.34
   7 -19  -1    0.97    0.29
   7 -19  -1    1.43    0.23
   7 -19  -1    1.90    0.43
  -7  19   1    1.18    0.35
   7  19  -1    1.72    0.38
   6 -19  -1    0.56    0.22
  -6 -19   1    0.48    0.19
   6 -19  -1    0.40    0.23
  -6 -19   1    0.74    0.24
  -6 -19   1    0.46    0.17
   6 -19  -1    0.20    0.18
   6 -19  -1    0.66    0.17
  -6  19   1    0.54    0.27
   6  19  -1    0.12    0.18
   5 -19  -1   -0.02    0.14
   5 -19  -1    0.08    0.12
  -5 -19   1    0.22    0.16
   5 -19  -1    0.25    0.18
  -5 -19   1    0.21    0.13
  -5 -19   1    0.17    0.16
   5 -19  -1    0.26    0.19
   5  19  -1    0.31    0.19
  -5  19   1    0.04    0.16
   4 -19  -1    0.39    0.18
  -4 -19   1    0.28    0.17
  -4 -19   1    0.42    0.16
  -4 -19   1    0.18    0.16
   4 -19  -1    0.58    0.15
   4 -19  -1    0.64    0.20
   4 -19  -1    0.54    0.22
   4 -19  -1    0.34    0.20
  -4  19   1    0.40    0.20
   4  19  -1    0.34    0.18
  -3 -19   1    8.02    0.52
   3 -19  -1    8.39    0.52
  -3 -19   1    8.26    0.52
   3 -19  -1    7.92    0.52
   3 -19  -1    8.03    0.47
   3 -19  -1    7.85    0.56
   3 -19  -1    7.77    0.58
  -3 -19   1    8.25    0.48
  -3  19   1    7.02    0.55
   3  19  -1    8.86    0.57
  -2 -19   1    0.20    0.13
   2 -19  -1    0.40    0.14
   2 -19  -1    0.69    0.21
   2 -19  -1    0.80    0.19
   2 -19  -1    0.51    0.16
  -2 -19   1    0.44    0.14
   2 -19  -1    0.46    0.20
  -2 -19   1    0.17    0.14
  -2  19   1    0.32    0.17
   2  19  -1    0.24    0.15
  -1 -19   1   30.31    1.16
  -1 -19   1   30.41    1.21
   1 -19  -1   28.68    1.26
  -1 -19   1   29.08    1.17
   1 -19  -1   29.88    1.14
   1 -19  -1   30.37    1.21
   1 -19  -1   28.29    1.23
  -1 -19   1   29.46    1.24
   1  19  -1   30.87    1.25
  -1  19   1   29.48    1.23
   0 -19  -1    0.06    0.12
   0 -19   1    0.36    0.15
   0 -19   1    0.35    0.17
   0 -19   1    0.21    0.12
   0 -19  -1    0.37    0.12
   0 -19   1    0.29    0.12
   0 -19  -1    0.47    0.18
   0 -19  -1    0.21    0.12
   0  19   1    0.33    0.15
   0  19  -1    0.44    0.17
   1 -19   1    1.66    0.27
  -1 -19  -1    1.62    0.21
  -1 -19  -1    1.32    0.24
  -1 -19  -1    2.00    0.28
  -1 -19  -1    1.86    0.28
   1 -19   1    1.85    0.30
   1 -19   1    1.99    0.25
   1 -19   1    1.43    0.22
  -1  19  -1    2.00    0.31
   1  19   1    1.67    0.28
  -2 -19  -1    9.43    0.57
   2 -19   1   10.65    0.65
   2 -19   1   10.32    0.57
  -2 -19  -1   11.53    0.54
   2 -19   1   10.44    0.56
   2 -19   1    9.72    0.61
  -2 -19  -1   10.70    0.60
  -2 -19  -1    9.94    0.61
  -2  19  -1   10.83    0.66
   2  19   1   10.17    0.61
  -3 -19  -1    7.77    0.52
   3 -19   1    8.09    0.58
  -3 -19  -1    7.47    0.50
  -3 -19  -1    7.36    0.54
   3 -19   1    8.55    0.52
   3 -19   1    8.00    0.57
  -3 -19  -1    8.52    0.47
   3 -19   1    7.38    0.48
  -3  19  -1   10.15    0.66
   3  19   1    8.20    0.56
   4 -19   1    0.35    0.16
   4 -19   1    0.44    0.16
  -4 -19  -1    0.23    0.17
   4 -19   1    0.33    0.19
   4 -19   1    0.39    0.20
  -4 -19  -1    0.30    0.17
  -4 -19  -1    0.40    0.14
   4  19   1    0.41    0.19
  -4  19  -1    0.43    0.22
   5 -19   1    0.98    0.23
   5 -19   1    0.73    0.21
  -5 -19  -1    1.01    0.27
   5 -19   1    0.59    0.25
  -5 -19  -1    0.47    0.16
   5 -19   1    0.87    0.23
  -5 -19  -1    0.77    0.21
  -5  19  -1    1.34    0.37
   5  19   1    0.94    0.25
   6 -19   1    0.45    0.23
   6 -19   1    0.58    0.24
  -6 -19  -1    0.51    0.25
   6 -19   1    0.47    0.18
  -6 -19  -1    0.31    0.20
  -6 -19  -1    0.54    0.18
  -6  19  -1    0.33    0.24
   6  19   1    0.46    0.23
  -7 -19  -1   -0.08    0.18
  -7 -19  -1   -0.06    0.11
   7 -19   1    0.19    0.23
   7 -19   1   -0.03    0.14
  -7 -19  -1    0.03    0.17
   7 -19   1   -0.18    0.18
  -7  19  -1   -0.03    0.22
   7  19   1    0.02    0.18
  -8 -19  -1    4.26    0.51
   8 -19   1    4.50    0.62
  -8 -19  -1    3.42    0.41
  -8 -19  -1    4.69    0.60
   8 -19   1    4.00    0.46
   8 -19   1    3.74    0.60
   8  19   1    3.79    0.58
  -8  19  -1    2.98    0.60
   9 -19   1    0.63    0.35
   9 -19   1    0.26    0.29
  -9 -19  -1    0.27    0.22
  -9 -19  -1    0.32    0.28
  -9 -19  -1    0.50    0.21
  -9  19  -1    0.53    0.38
   9  19   1    0.21    0.27
 -10 -19  -1    0.18    0.19
  10 -19   1    0.37    0.34
 -10 -19  -1    0.50    0.29
 -10 -19  -1    0.66    0.28
  10 -19   1    0.43    0.31
 -11 -20   1   -0.10    0.24
  11 -20  -1   -0.27    0.25
  11  20  -1    0.47    0.55
  10 -20  -1    7.50    0.88
 -10 -20   1    7.35    0.63
 -10 -20   1    9.09    0.72
 -10 -20   1    7.01    0.77
  10 -20  -1    8.14    0.98
  10  20  -1    6.67    0.78
  -9 -20   1    3.34    0.52
   9 -20  -1    2.07    0.48
  -9 -20   1    1.70    0.35
  -9 -20   1    2.07    0.40
   9 -20  -1    1.98    0.52
   9  20  -1    2.32    0.49
  -8 -20   1    2.93    0.43
  -8 -20   1    2.61    0.39
   8 -20  -1    3.57    0.52
  -8 -20   1    3.11    0.47
   8 -20  -1    3.09    0.52
   8 -20  -1    3.11    0.56
   8  20  -1    3.08    0.51
  -7 -20   1    0.11    0.16
   7 -20  -1    0.06    0.12
   7 -20  -1    0.10    0.19
   7 -20  -1    0.20    0.21
  -7 -20   1   -0.14    0.12
  -7 -20   1   -0.03    0.15
   7 -20  -1   -0.07    0.19
  -7  20   1    0.13    0.23
   7  20  -1    0.12    0.20
   6 -20  -1    6.61    0.72
   6 -20  -1    7.19    0.46
   6 -20  -1    6.71    0.67
  -6 -20   1    6.01    0.60
  -6 -20   1    7.67    0.56
  -6 -20   1    6.96    0.50
   6 -20  -1    6.74    0.55
  -6  20   1    5.24    0.66
   6  20  -1    7.61    0.61
  -5 -20   1    1.15    0.23
  -5 -20   1    0.74    0.23
   5 -20  -1    1.05    0.26
   5 -20  -1    0.95    0.20
   5 -20  -1    0.78    0.27
  -5 -20   1    0.83    0.24
   5 -20  -1    1.16    0.28
   5  20  -1    0.98    0.26
  -5  20   1    0.84    0.28
  -4 -20   1   24.49    1.11
  -4 -20   1   25.40    1.11
   4 -20  -1   24.47    1.03
   4 -20  -1   24.56    1.13
  -4 -20   1   24.98    1.06
   4 -20  -1   24.56    1.20
   4 -20  -1   24.33    1.23
   4 -20  -1   24.61    1.12
  -4  20   1   25.47    1.23
   4  20  -1   24.82    1.16
   3 -20  -1    0.48    0.19
   3 -20  -1    0.52    0.18
   3 -20  -1    0.37    0.14
   3 -20  -1    0.88    0.25
  -3 -20   1    0.58    0.16
   3 -20  -1    0.59    0.20
  -3 -20   1    0.36    0.18
  -3 -20   1    0.49    0.17
  -3  20   1    0.87    0.26
   3  20  -1    0.55    0.20
   2 -20  -1    1.46    0.22
   2 -20  -1    1.62    0.31
   2 -20  -1    1.77    0.26
   2 -20  -1    1.60    0.30
  -2 -20   1    1.55    0.25
   2 -20  -1    1.31    0.24
  -2 -20   1    2.08    0.28
  -2 -20   1    1.59    0.24
  -2  20   1    1.71    0.30
   2  20  -1    2.24    0.33
  -1 -20   1   10.08    0.53
   1 -20  -1    8.36    0.59
  -1 -20   1    9.63    0.59
  -1 -20   1    9.58    0.56
   1 -20  -1    7.56    0.52
  -1 -20   1    9.34    0.53
   1 -20  -1    9.30    0.50
   1 -20  -1    8.87    0.58
   1  20  -1   10.10    0.60
  -1  20   1    8.04    0.56
   0 -20   1   77.68    2.69
   0 -20   1   80.87    2.71
   0 -20   1   77.50    2.75
   0 -20  -1   81.62    2.82
   0 -20   1   80.91    2.81
   0 -20  -1   79.08    2.78
   0 -20  -1   75.55    2.73
   0 -20  -1   79.54    2.66
   0  20  -1   77.75    2.79
   0  20   1   77.69    2.77
  -1 -20  -1    6.76    0.49
  -1 -20  -1    6.81    0.46
   1 -20   1    7.10    0.45
  -1 -20  -1    7.29    0.42
   1 -20   1    7.92    0.55
  -1 -20  -1    7.32    0.51
   1 -20   1    7.16    0.50
   1 -20   1    6.96    0.46
  -1  20  -1    6.64    0.52
   1  20   1    6.80    0.49
  -2 -20  -1    3.50    0.37
  -2 -20  -1    3.56    0.39
   2 -20   1    3.24    0.41
   2 -20   1    3.26    0.40
  -2 -20  -1    3.95    0.31
   2 -20   1    3.29    0.35
  -2 -20  -1    3.49    0.40
   2 -20   1    2.86    0.33
  -2  20  -1    3.03    0.42
   2  20   1    3.19    0.38
   3 -20   1    4.14    0.38
  -3 -20  -1    4.42    0.47
   3 -20   1    4.01    0.47
  -3 -20  -1    3.98    0.33
  -3 -20  -1    4.19    0.43
   3 -20   1    5.16    0.46
   3 -20   1    4.23    0.36
  -3 -20  -1    4.25    0.37
   3  20   1    3.93    0.46
  -3  20  -1    5.13    0.58
   4 -20   1    0.30    0.20
   4 -20   1    0.22    0.15
  -4 -20  -1    0.47    0.18
  -4 -20  -1    0.20    0.17
   4 -20   1    0.31    0.16
   4 -20   1    0.42    0.21
  -4 -20  -1    0.43    0.14
  -4  20  -1    0.13    0.19
   4  20   1    0.16    0.17
   5 -20   1    0.18    0.17
   5 -20   1    0.34    0.18
   5 -20   1    0.06    0.19
  -5 -20  -1    0.14    0.12
   5 -20   1    0.27    0.17
  -5 -20  -1    0.36    0.20
  -5 -20  -1    0.28    0.15
   5  20   1    0.37    0.20
  -5  20  -1    0.37    0.25
   6 -20   1    1.13    0.34
  -6 -20  -1    0.80    0.23
  -6 -20  -1    1.24    0.31
   6 -20   1    0.77    0.30
   6 -20   1    0.81    0.23
  -6 -20  -1    0.97    0.22
   6  20   1    0.80    0.27
  -6  20  -1    0.93    0.34
   7 -20   1    0.47    0.29
  -7 -20  -1    0.44    0.21
   7 -20   1    1.08    0.32
  -7 -20  -1    0.71    0.21
  -7 -20  -1    0.54    0.26
   7 -20   1    0.74    0.23
   7  20   1    0.65    0.27
  -7  20  -1    0.41    0.32
   8 -20   1    4.15    0.48
  -8 -20  -1    4.17    0.54
   8 -20   1    4.66    0.69
   8 -20   1    5.19    0.67
  -8 -20  -1    5.31    0.65
  -8 -20  -1    4.79    0.44
  -8  20  -1    5.32    0.78
   8  20   1    4.25    0.59
   9 -20   1    4.20    0.66
  -9 -20  -1    3.34    0.55
  -9 -20  -1    3.48    0.43
  -9 -20  -1    3.34    0.50
   9 -20   1    4.63    0.70
  -9  20  -1    3.37    0.69
   9  20   1    4.77    0.68
 -10 -20  -1    3.23    0.58
 -10 -20  -1    2.81    0.41
  10 -20   1    3.45    0.64
 -10 -20  -1    2.49    0.46
  10 -20   1    2.85    0.59
  10  20   1    2.37    0.51
  10 -21  -1    0.94    0.40
 -10 -21   1    0.63    0.31
 -10 -21   1    0.51    0.29
 -10 -21   1    0.76    0.26
  10 -21  -1    1.14    0.47
  10  21  -1    0.24    0.30
  -9 -21   1   20.66    1.18
   9 -21  -1   20.10    1.24
  -9 -21   1   20.70    1.14
   9 -21  -1   21.77    1.40
  -9 -21   1   20.08    1.07
   9  21  -1   20.03    1.21
  -8 -21   1    0.82    0.27
  -8 -21   1    1.06    0.26
   8 -21  -1    1.18    0.35
   8 -21  -1    0.63    0.32
  -8 -21   1    0.79    0.27
   8  21  -1    0.84    0.32
   7 -21  -1    0.00    0.13
   7 -21  -1    0.04    0.25
   7 -21  -1    0.07    0.20
  -7 -21   1   -0.02    0.16
  -7 -21   1    0.10    0.17
  -7 -21   1    0.10    0.15
   7 -21  -1   -0.11    0.19
   7  21  -1    0.28    0.23
  -7  21   1   -0.17    0.22
   6 -21  -1    3.53    0.48
   6 -21  -1    3.60    0.54
   6 -21  -1    2.67    0.32
  -6 -21   1    4.71    0.41
  -6 -21   1    3.87    0.48
  -6 -21   1    3.23    0.43
   6 -21  -1    4.55    0.52
  -6  21   1    3.44    0.55
   6  21  -1    3.19    0.46
  -5 -21   1    0.68    0.23
   5 -21  -1    0.91    0.30
  -5 -21   1    0.42    0.19
   5 -21  -1    0.41    0.20
   5 -21  -1    0.55    0.22
   5 -21  -1    0.75    0.19
  -5 -21   1    0.26    0.15
   5  21  -1    0.38    0.22
  -5  21   1    0.45    0.25
   4 -21  -1    0.29    0.15
   4 -21  -1    0.19    0.18
   4 -21  -1    0.02    0.15
   4 -21  -1    0.17    0.15
  -4 -21   1    0.07    0.15
  -4 -21   1    0.01    0.14
  -4 -21   1    0.12    0.13
   4 -21  -1    0.26    0.16
   4  21  -1    0.22    0.18
  -4  21   1    0.04    0.18
  -3 -21   1    3.04    0.34
   3 -21  -1    2.95    0.42
  -3 -21   1    2.98    0.36
  -3 -21   1    3.42    0.39
   3 -21  -1    3.52    0.41
   3 -21  -1    3.28    0.39
   3 -21  -1    3.67    0.32
   3 -21  -1    2.91    0.43
   3  21  -1    3.54    0.42
  -3  21   1    3.29    0.44
   2 -21  -1    0.09    0.12
   2 -21  -1    0.05    0.11
   2 -21  -1    0.21    0.17
   2 -21  -1   -0.04    0.12
  -2 -21   1    0.08    0.11
  -2 -21   1    0.13    0.13
   2 -21  -1   -0.02    0.15
  -2 -21   1   -0.08    0.12
   2  21  -1    0.24    0.16
  -2  21   1   -0.07    0.12
   1 -21  -1   71.46    2.48
  -1 -21   1   69.94    2.52
   1 -21  -1   76.42    2.64
   1 -21  -1   71.69    2.66
  -1 -21   1   72.41    2.57
  -1 -21   1   71.46    2.61
  -1 -21   1   70.62    2.49
   1 -21  -1   72.20    2.57
  -1  21   1   74.54    2.62
   1  21  -1   73.05    2.62
   0 -21   1    6.96    0.45
   0 -21   1    7.50    0.47
   0 -21  -1    7.07    0.54
   0 -21  -1    7.16    0.53
   0 -21   1    7.14    0.51
   0 -21  -1    6.24    0.47
   0 -21  -1    6.54    0.42
   0 -21   1    7.15    0.54
   0  21  -1    6.09    0.51
   0  21   1    6.55    0.50
  -1 -21  -1    1.70    0.28
   1 -21   1    1.39    0.30
   1 -21   1    1.28    0.23
  -1 -21  -1    1.27    0.20
  -1 -21  -1    1.40    0.28
   1 -21   1    1.21    0.26
   1 -21   1    0.89    0.20
  -1 -21  -1    1.25    0.27
  -1  21  -1    1.40    0.29
   1  21   1    1.03    0.24
   2 -21   1    3.41    0.43
  -2 -21  -1    3.49    0.30
  -2 -21  -1    4.32    0.45
   2 -21   1    3.05    0.35
   2 -21   1    3.51    0.37
  -2 -21  -1    3.33    0.41
  -2 -21  -1    3.72    0.40
   2 -21   1    3.78    0.44
   2  21   1    3.05    0.39
  -2  21  -1    4.36    0.51
   3 -21   1   23.55    1.05
   3 -21   1   22.92    1.03
   3 -21   1   23.71    1.15
  -3 -21  -1   23.67    1.07
  -3 -21  -1   23.78    0.99
  -3 -21  -1   22.03    1.08
  -3 -21  -1   23.41    1.07
   3 -21   1   23.65    1.17
   3  21   1   22.99    1.11
  -3  21  -1   25.67    1.23
  -4 -21  -1    9.04    0.58
   4 -21   1    9.76    0.71
  -4 -21  -1    8.94    0.53
   4 -21   1    8.10    0.61
  -4 -21  -1    9.36    0.60
  -4 -21  -1    9.85    0.66
   4 -21   1    9.51    0.59
   4 -21   1    9.37    0.60
   4  21   1    9.75    0.66
  -4  21  -1    7.63    0.68
   5 -21   1    0.28    0.17
   5 -21   1    0.67    0.26
   5 -21   1    0.34    0.21
  -5 -21  -1    0.35    0.16
  -5 -21  -1    0.32    0.21
  -5 -21  -1    0.34    0.18
   5 -21   1    0.03    0.14
   5  21   1    0.29    0.21
  -5  21  -1   -0.03    0.20
  -6 -21  -1    0.58    0.24
   6 -21   1    0.52    0.21
  -6 -21  -1    1.19    0.23
   6 -21   1    1.08    0.35
   6 -21   1    0.58    0.28
  -6 -21  -1    0.88    0.28
   6  21   1    0.90    0.29
  -6  21  -1    1.29    0.39
   7 -21   1    0.12    0.21
   7 -21   1   -0.32    0.18
  -7 -21  -1    0.00    0.13
   7 -21   1    0.02    0.17
  -7 -21  -1    0.33    0.23
  -7 -21  -1    0.31    0.21
   7  21   1    0.23    0.25
  -7  21  -1    0.69    0.34
  -8 -21  -1    0.34    0.23
  -8 -21  -1    0.10    0.16
   8 -21   1   -0.11    0.22
   8 -21   1    0.21    0.30
  -8 -21  -1    0.32    0.26
   8 -21   1    0.10    0.18
   8  21   1    0.58    0.29
  -8  21  -1   -0.16    0.24
  -9 -21  -1   -0.11    0.14
   9 -21   1    0.01    0.27
  -9 -21  -1   -0.06    0.19
  -9 -21  -1   -0.13    0.19
   9 -21   1    0.00    0.23
  -9  21  -1   -0.25    0.32
   9  21   1   -0.14    0.22
 -10 -21  -1    0.82    0.39
  10 -21   1    1.22    0.44
  10  21   1    0.99    0.37
  10 -22  -1   -0.71    0.22
 -10 -22   1    0.05    0.20
  10 -22  -1    0.05    0.27
 -10 -22   1    0.13    0.26
  10  22  -1   -0.12    0.25
   9 -22  -1    0.68    0.36
  -9 -22   1    0.40    0.23
   9 -22  -1    0.76    0.37
  -9 -22   1   -0.02    0.23
  -9 -22   1    0.11    0.24
   9  22  -1    0.01    0.25
  -8 -22   1    9.60    0.72
  -8 -22   1    9.63    0.66
  -8 -22   1   10.00    0.74
   8 -22  -1    9.09    0.77
   8 -22  -1    9.56    1.04
   8  22  -1    9.02    0.77
  -7 -22   1    0.18    0.19
   7 -22  -1   -0.05    0.11
   7 -22  -1   -0.20    0.18
  -7 -22   1    0.17    0.18
   7 -22  -1    0.05    0.24
   7 -22  -1    0.11    0.20
  -7 -22   1   -0.07    0.14
   7  22  -1    0.25    0.22
  -6 -22   1    1.38    0.33
   6 -22  -1    1.45    0.24
   6 -22  -1    1.43    0.38
  -6 -22   1    1.59    0.28
   6 -22  -1    1.36    0.34
  -6 -22   1    1.61    0.32
   6 -22  -1    1.85    0.36
   6  22  -1    1.15    0.34
  -6  22   1    1.34    0.37
  -5 -22   1    2.45    0.33
   5 -22  -1    2.37    0.45
  -5 -22   1    3.24    0.43
   5 -22  -1    2.96    0.34
  -5 -22   1    4.04    0.46
   5 -22  -1    2.71    0.40
   5 -22  -1    2.78    0.41
   5  22  -1    3.63    0.47
  -5  22   1    2.59    0.47
   4 -22  -1    9.03    0.62
   4 -22  -1    8.25    0.61
  -4 -22   1    8.90    0.56
  -4 -22   1    9.33    0.61
   4 -22  -1    9.33    0.54
   4 -22  -1    9.42    0.72
   4 -22  -1    9.80    0.70
  -4 -22   1    9.16    0.60
  -4  22   1    8.38    0.70
   4  22  -1    9.07    0.65
   3 -22  -1    0.79    0.23
   3 -22  -1    0.76    0.25
   3 -22  -1    0.35    0.21
  -3 -22   1    0.93    0.20
   3 -22  -1    0.83    0.20
   3 -22  -1    0.74    0.21
  -3 -22   1    0.90    0.22
  -3 -22   1    0.75    0.23
   3  22  -1    1.30    0.31
  -3  22   1    0.71    0.26
  -2 -22   1    7.61    0.55
   2 -22  -1    8.31    0.63
  -2 -22   1    7.92    0.52
   2 -22  -1    7.10    0.49
  -2 -22   1    7.53    0.48
   2 -22  -1    7.19    0.46
   2 -22  -1    7.22    0.56
  -2 -22   1    7.38    0.51
   2 -22  -1    6.82    0.51
  -2  22   1    7.74    0.58
   2  22  -1    7.29    0.55
  -1 -22   1    5.35    0.44
   1 -22  -1    4.54    0.49
   1 -22  -1    4.86    0.38
  -1 -22   1    4.41    0.43
   1 -22  -1    4.47    0.51
  -1 -22   1    4.90    0.39
   1 -22  -1    5.54    0.44
  -1 -22   1    4.35    0.48
   1 -22  -1    5.44    0.38
   1  22  -1    5.33    0.47
  -1  22   1    5.33    0.47
   0 -22   1    1.65    0.27
   0 -22  -1    1.38    0.27
   0 -22  -1    0.41    0.18
   0 -22  -1    1.26    0.21
   0 -22   1    1.08    0.25
   0 -22  -1    0.94    0.25
   0 -22   1    1.49    0.29
   0 -22   1    1.19    0.22
   0  22   1    1.07    0.27
   0  22  -1    0.74    0.23
  -1 -22  -1    4.08    0.45
  -1 -22  -1    4.93    0.37
   1 -22   1    4.95    0.40
  -1 -22  -1    4.59    0.40
   1 -22   1    5.12    0.40
   1 -22   1    5.59    0.50
  -1 -22  -1    5.20    0.45
   1 -22   1    4.12    0.46
   1  22   1    4.49    0.49
  -1  22  -1    6.32    0.52
  -2 -22  -1    2.45    0.36
  -2 -22  -1    2.13    0.35
  -2 -22  -1    2.22    0.33
   2 -22   1    3.00    0.40
  -2 -22  -1    2.52    0.28
   2 -22   1    2.77    0.41
   2 -22   1    2.26    0.31
   2 -22   1    2.73    0.34
   2  22   1    2.46    0.36
  -2  22  -1    3.17    0.45
  -3 -22  -1    3.85    0.45
  -3 -22  -1    3.71    0.33
   3 -22   1    4.23    0.52
  -3 -22  -1    3.95    0.43
   3 -22   1    4.40    0.40
   3 -22   1    4.00    0.42
   3 -22   1    4.49    0.51
  -3 -22  -1    4.88    0.43
   3  22   1    3.68    0.45
  -3  22  -1    3.59    0.49
  -4 -22  -1    4.04    0.35
   4 -22   1    3.75    0.43
  -4 -22  -1    3.47    0.46
   4 -22   1    3.20    0.39
   4 -22   1    2.85    0.45
  -4 -22  -1    4.34    0.48
  -4 -22  -1    3.93    0.43
   4 -22   1    3.12    0.45
  -4  22  -1    3.75    0.56
   4  22   1    4.18    0.51
  -5 -22  -1    6.47    0.52
   5 -22   1    6.92    0.63
  -5 -22  -1    6.36    0.46
   5 -22   1    7.24    0.54
   5 -22   1    6.51    0.58
  -5 -22  -1    5.65    0.60
  -5 -22  -1    6.30    0.51
  -5  22  -1    6.84    0.77
   5  22   1    7.18    0.61
  -6 -22  -1    6.08    0.53
  -6 -22  -1    6.36    0.67
   6 -22   1    6.23    0.52
  -6 -22  -1    6.88    0.48
   6 -22   1    5.63    0.69
   6 -22   1    7.10    0.73
  -6  22  -1    7.22    0.85
   6  22   1    5.96    0.64
  -7 -22  -1    0.70    0.25
   7 -22   1    0.46    0.22
  -7 -22  -1    0.42    0.19
   7 -22   1    0.58    0.30
  -7 -22  -1    0.47    0.26
   7 -22   1    1.10    0.38
   7  22   1    0.48    0.26
  -7  22  -1    1.14    0.40
   8 -22   1    8.76    0.63
  -8 -22  -1    8.14    0.66
  -8 -22  -1    8.72    0.59
  -8 -22  -1    8.57    0.84
   8 -22   1    8.25    0.92
   8 -22   1    8.89    0.79
  -8  22  -1    7.73    0.97
   8  22   1    7.22    0.78
  -9 -22  -1    0.18    0.17
   9 -22   1   -0.01    0.29
   9 -22   1   -0.17    0.24
  -9 -22  -1    0.39    0.24
  -9 -22  -1    0.18    0.29
   9  22   1    0.37    0.29
  10 -22   1    0.39    0.36
  10  22   1    0.58    0.39
 -10 -23   1    0.02    0.22
   9 -23  -1    2.26    0.50
  -9 -23   1    1.46    0.37
  -9 -23   1    1.48    0.32
   9 -23  -1    1.98    0.54
  -9 -23   1    1.22    0.34
   9  23  -1    1.90    0.46
   8 -23  -1    1.62    0.42
  -8 -23   1    0.98    0.27
  -8 -23   1    1.06    0.33
   8 -23  -1    1.22    0.41
  -8 -23   1    1.49    0.37
   8  23  -1    0.85    0.34
   7 -23  -1    0.40    0.30
   7 -23  -1    0.35    0.27
  -7 -23   1    0.83    0.28
  -7 -23   1    0.60    0.22
   7 -23  -1    0.77    0.33
  -7 -23   1    0.88    0.30
   7  23  -1    0.26    0.24
   6 -23  -1    0.62    0.29
   6 -23  -1    0.73    0.27
  -6 -23   1    0.74    0.22
  -6 -23   1    0.54    0.22
   6 -23  -1    0.67    0.30
   6 -23  -1    0.75    0.20
  -6 -23   1    0.74    0.24
  -6  23   1    0.62    0.33
   6  23  -1    0.44    0.27
   5 -23  -1    4.17    0.50
  -5 -23   1    3.70    0.48
   5 -23  -1    4.78    0.54
   5 -23  -1    4.35    0.37
  -5 -23   1    4.04    0.43
   5 -23  -1    3.94    0.58
  -5 -23   1    4.87    0.52
  -5  23   1    3.91    0.58
   5  23  -1    3.97    0.52
   4 -23  -1    1.76    0.40
   4 -23  -1    2.37    0.39
  -4 -23   1    1.94    0.32
  -4 -23   1    2.15    0.35
  -4 -23   1    2.22    0.31
   4 -23  -1    2.11    0.40
   4 -23  -1    2.21    0.30
   4 -23  -1    2.64    0.39
   4  23  -1    1.77    0.34
  -4  23   1    1.87    0.40
  -3 -23   1   -0.05    0.11
   3 -23  -1    0.25    0.20
   3 -23  -1    0.11    0.18
   3 -23  -1    0.03    0.13
  -3 -23   1    0.01    0.15
   3 -23  -1    0.28    0.19
  -3 -23   1    0.10    0.16
   3 -23  -1    0.16    0.16
   3  23  -1    0.26    0.19
  -3  23   1    0.08    0.18
  -2 -23   1   18.57    0.97
   2 -23  -1   18.33    1.02
  -2 -23   1   18.17    0.89
   2 -23  -1   18.66    0.88
   2 -23  -1   18.87    0.99
   2 -23  -1   18.11    0.84
   2 -23  -1   18.32    0.93
  -2 -23   1   18.60    0.92
  -2 -23   1   18.03    0.86
  -2  23   1   17.19    0.97
   2  23  -1   19.32    0.97
  -1 -23   1   -0.02    0.11
  -1 -23   1   -0.09    0.13
  -1 -23   1    0.11    0.17
  -1 -23   1    0.12    0.16
   1 -23  -1    0.09    0.14
   1 -23  -1   -0.08    0.16
   1 -23  -1    0.20    0.13
   1 -23  -1   -0.03    0.16
  -1  23   1    0.00    0.15
   1  23  -1   -0.02    0.16
   0 -23  -1    3.70    0.46
   0 -23   1    3.17    0.41
   0 -23  -1    3.42    0.40
   0 -23  -1    3.50    0.32
   0 -23   1    3.44    0.38
   0 -23   1    3.64    0.38
   0 -23   1    3.25    0.42
   0 -23  -1    3.42    0.44
   0  23  -1    2.78    0.40
   0  23   1    2.72    0.39
  -1 -23  -1    0.27    0.18
  -1 -23  -1   -0.06    0.16
   1 -23   1    0.04    0.16
  -1 -23  -1   -0.05    0.10
   1 -23   1   -0.03    0.11
  -1 -23  -1    0.14    0.15
   1 -23   1    0.02    0.13
   1 -23   1   -0.03    0.15
  -1  23  -1    0.16    0.17
   1  23   1    0.16    0.16
  -2 -23  -1    4.98    0.37
   2 -23   1    4.63    0.46
  -2 -23  -1    4.83    0.48
   2 -23   1    4.68    0.41
   2 -23   1    4.14    0.53
  -2 -23  -1    4.22    0.47
  -2 -23  -1    4.43    0.49
   2 -23   1    3.89    0.48
   2  23   1    4.56    0.51
  -2  23  -1    4.94    0.57
  -3 -23  -1   -0.01    0.16
   3 -23   1   -0.03    0.12
   3 -23   1    0.01    0.18
  -3 -23  -1    0.05    0.10
   3 -23   1    0.10    0.15
  -3 -23  -1    0.11    0.15
   3 -23   1    0.16    0.20
  -3 -23  -1    0.11    0.18
   3 -23   1   -0.14    0.15
   3  23   1    0.22    0.17
  -3  23  -1   -0.22    0.17
  -4 -23  -1    0.08    0.15
   4 -23   1    0.35    0.21
  -4 -23  -1    0.36    0.19
  -4 -23  -1    0.11    0.13
   4 -23   1    0.18    0.16
   4 -23   1    0.24    0.20
  -4 -23  -1    0.11    0.16
   4 -23   1    0.25    0.18
   4  23   1    0.06    0.19
  -4  23  -1   -0.04    0.19
  -5 -23  -1    0.36    0.21
  -5 -23  -1    0.22    0.14
   5 -23   1    0.64    0.28
   5 -23   1    0.30    0.23
   5 -23   1    0.46    0.20
  -5 -23  -1    0.05    0.16
  -5 -23  -1    0.37    0.24
   5  23   1    0.31    0.23
  -5  23  -1    0.64    0.31
  -6 -23  -1    0.36    0.18
   6 -23   1    0.20    0.25
   6 -23   1    0.31    0.26
  -6 -23  -1    0.50    0.20
   6 -23   1    0.36    0.19
  -6 -23  -1    0.48    0.25
  -6 -23  -1    0.32    0.23
   6  23   1    0.02    0.22
  -6  23  -1    0.38    0.29
   7 -23   1   -0.20    0.20
  -7 -23  -1   -0.17    0.18
   7 -23   1    0.24    0.28
   7 -23   1   -0.13    0.15
  -7 -23  -1    0.11    0.21
  -7 -23  -1    0.04    0.13
   7  23   1   -0.15    0.19
  -7  23  -1    0.02    0.28
  -8 -23  -1    2.71    0.48
   8 -23   1    2.15    0.52
   8 -23   1    2.18    0.50
   8 -23   1    1.87    0.34
  -8 -23  -1    2.12    0.33
  -8 -23  -1    2.50    0.44
   8  23   1    2.86    0.50
  -8  23  -1    2.02    0.54
   9 -23   1    0.40    0.33
  -9 -23  -1    0.38    0.31
  -9 -23  -1    0.39    0.31
  -9 -23  -1    0.75    0.31
   9 -23   1    0.57    0.37
   9  23   1    0.41    0.32
  -9 -24   1    3.75    0.64
  -9 -24   1    4.00    0.58
  -9 -24   1    3.54    0.48
   9 -24  -1    3.72    0.62
   9 -24  -1    3.36    0.65
   9  24  -1    3.63    0.59
  -8 -24   1    3.57    0.51
   8 -24  -1    3.73    0.61
  -8 -24   1    3.88    0.56
   8 -24  -1    4.19    0.72
  -8 -24   1    3.80    0.47
   8  24  -1    3.07    0.52
   7 -24  -1   -0.03    0.25
  -7 -24   1    0.02    0.19
   7 -24  -1    0.24    0.25
  -7 -24   1   -0.23    0.17
  -7 -24   1    0.04    0.15
   7  24  -1   -0.39    0.20
   6 -24  -1    2.81    0.54
   6 -24  -1    2.78    0.44
  -6 -24   1    3.64    0.47
   6 -24  -1    2.53    0.45
  -6 -24   1    2.30    0.34
   6 -24  -1    2.58    0.31
  -6 -24   1    2.79    0.44
   6  24  -1    3.08    0.49
   5 -24  -1    8.93    0.79
   5 -24  -1    8.10    0.64
  -5 -24   1    8.94    0.65
  -5 -24   1    9.37    0.64
   5 -24  -1    8.57    0.53
  -5 -24   1    7.97    0.57
   5 -24  -1    8.40    0.66
   5  24  -1    9.06    0.70
  -5  24   1    9.22    0.92
  -4 -24   1    2.77    0.36
   4 -24  -1    3.42    0.53
  -4 -24   1    3.39    0.42
   4 -24  -1    2.83    0.34
  -4 -24   1    4.04    0.48
   4 -24  -1    3.62    0.46
   4 -24  -1    3.27    0.45
   4 -24  -1    3.42    0.52
   4  24  -1    3.70    0.50
  -4  24   1    4.02    0.57
   3 -24  -1   12.08    0.80
   3 -24  -1   11.22    0.81
   3 -24  -1   10.75    0.68
   3 -24  -1   10.23    0.70
  -3 -24   1   11.17    0.65
   3 -24  -1   11.61    0.63
  -3 -24   1   10.73    0.68
  -3 -24   1   11.57    0.74
  -3 -24   1   13.23    0.72
  -3  24   1   10.65    0.78
   3  24  -1   12.46    0.77
   2 -24  -1    0.89    0.24
  -2 -24   1    0.99    0.28
  -2 -24   1    0.94    0.21
   2 -24  -1    1.16    0.23
   2 -24  -1    1.36    0.31
  -2 -24   1    1.13    0.28
  -2 -24   1    1.13    0.26
   2 -24  -1    0.83    0.27
  -2  24   1    1.02    0.28
   2  24  -1    1.17    0.29
  -1 -24   1    3.18    0.40
  -1 -24   1    3.24    0.36
   1 -24  -1    3.70    0.50
   1 -24  -1    3.89    0.49
   1 -24  -1    3.60    0.37
  -1 -24   1    3.49    0.42
   1 -24  -1    3.76    0.44
  -1 -24   1    3.17    0.44
  -1  24   1    3.56    0.46
   1  24  -1    3.02    0.42
   0 -24   1    9.67    0.60
   0 -24  -1    9.93    0.55
   0 -24  -1    7.50    0.59
   0 -24   1    8.92    0.56
   0 -24  -1    9.68    0.69
   0 -24   1    8.98    0.66
   0 -24  -1    8.62    0.59
   0 -24   1    8.13    0.59
   0  24   1    9.97    0.67
   0  24  -1    9.23    0.67
   1 -24   1    4.69    0.55
  -1 -24  -1    4.68    0.48
   1 -24   1    4.60    0.41
  -1 -24  -1    4.87    0.38
  -1 -24  -1    4.87    0.51
   1 -24   1    4.46    0.50
   1 -24   1    4.63    0.48
  -1 -24  -1    5.83    0.52
   1  24   1    4.01    0.47
  -1  24  -1    5.36    0.59
  -2 -24  -1    0.21    0.17
  -2 -24  -1   -0.06    0.16
  -2 -24  -1   -0.16    0.14
   2 -24   1    0.03    0.17
  -2 -24  -1   -0.04    0.11
   2 -24   1   -0.11    0.13
   2 -24   1    0.03    0.17
   2 -24   1    0.16    0.15
   2  24   1   -0.02    0.15
  -2  24  -1   -0.04    0.20
   3 -24   1   12.34    0.74
   3 -24   1   13.27    0.88
  -3 -24  -1   13.87    0.81
  -3 -24  -1   14.96    0.85
   3 -24   1   14.43    0.78
  -3 -24  -1   13.54    0.79
   3 -24   1   14.05    0.87
  -3 -24  -1   13.38    0.69
   3 -24   1   14.10    0.83
  -3  24  -1   13.99    0.93
   3  24   1   13.33    0.83
  -4 -24  -1    1.97    0.35
   4 -24   1    2.12    0.35
   4 -24   1    2.04    0.41
  -4 -24  -1    2.23    0.31
   4 -24   1    2.26    0.35
  -4 -24  -1    2.84    0.40
   4 -24   1    1.95    0.38
  -4 -24  -1    2.84    0.39
   4  24   1    2.71    0.43
  -4  24  -1    2.47    0.45
  -5 -24  -1    2.94    0.47
  -5 -24  -1    2.74    0.39
   5 -24   1    2.93    0.40
  -5 -24  -1    2.52    0.39
  -5 -24  -1    2.82    0.35
   5 -24   1    3.39    0.55
   5 -24   1    3.02    0.48
  -5  24  -1    3.00    0.58
   5  24   1    3.05    0.47
   6 -24   1    0.12    0.23
  -6 -24  -1    0.21    0.16
  -6 -24  -1    0.33    0.21
   6 -24   1    0.33    0.21
  -6 -24  -1    0.37    0.26
   6 -24   1    0.31    0.26
  -6  24  -1    0.61    0.32
   6  24   1    0.05    0.21
  -7 -24  -1    1.24    0.38
  -7 -24  -1    0.81    0.28
   7 -24   1    0.82    0.26
   7 -24   1    1.04    0.37
  -7 -24  -1    0.99    0.25
   7 -24   1    1.16    0.39
   7  24   1    1.57    0.41
  -7  24  -1    0.90    0.41
  -8 -24  -1    1.77    0.44
  -8 -24  -1    1.23    0.27
   8 -24   1    1.14    0.46
   8 -24   1    0.93    0.26
  -8 -24  -1    1.64    0.38
   8 -24   1    1.65    0.46
   8  24   1    1.18    0.39
   9 -24   1    0.75    0.46
   9  24   1    0.30    0.30
   9 -25  -1   -0.22    0.26
  -9 -25   1    0.31    0.28
  -8 -25   1    6.30    0.55
  -8 -25   1    4.98    0.63
   8 -25  -1    5.37    0.71
   8 -25  -1    5.07    0.79
  -8 -25   1    6.85    0.68
   8  25  -1    4.68    0.66
  -7 -25   1   -0.38    0.13
   7 -25  -1    0.26    0.27
  -7 -25   1    0.21    0.21
   7 -25  -1    0.05    0.28
  -7 -25   1    0.15    0.18
   7  25  -1   -0.18    0.24
  -6 -25   1    0.18    0.19
  -6 -25   1    0.03    0.16
   6 -25  -1    0.23    0.21
   6 -25  -1    0.28    0.15
  -6 -25   1    0.01    0.21
   6 -25  -1   -0.20    0.18
   6 -25  -1    0.08    0.26
   6  25  -1   -0.08    0.22
  -5 -25   1    4.48    0.47
   5 -25  -1    4.55    0.55
  -5 -25   1    4.39    0.51
   5 -25  -1    4.04    0.37
  -5 -25   1    4.68    0.52
   5 -25  -1    4.21    0.55
   5 -25  -1    4.21    0.63
   5  25  -1    3.94    0.52
   4 -25  -1    1.95    0.42
  -4 -25   1    1.55    0.32
  -4 -25   1    2.37    0.38
   4 -25  -1    2.34    0.40
   4 -25  -1    2.08    0.29
  -4 -25   1    1.84    0.31
   4 -25  -1    2.06    0.43
  -4 -25   1    2.26    0.37
   4 -25  -1    1.90    0.35
  -4  25   1    1.78    0.41
   4  25  -1    1.92    0.37
  -3 -25   1    5.81    0.52
   3 -25  -1    6.20    0.45
  -3 -25   1    6.25    0.47
   3 -25  -1    6.16    0.66
   3 -25  -1    6.19    0.69
  -3 -25   1    5.82    0.59
  -3 -25   1    6.07    0.51
   3 -25  -1    6.77    0.56
   3  25  -1    6.46    0.57
  -3  25   1    5.59    0.64
  -2 -25   1    3.09    0.38
   2 -25  -1    3.17    0.43
  -2 -25   1    3.33    0.42
  -2 -25   1    2.75    0.43
   2 -25  -1    2.68    0.47
  -2 -25   1    3.35    0.44
   2 -25  -1    2.40    0.42
   2 -25  -1    2.98    0.35
   2  25  -1    2.96    0.45
  -2  25   1    3.70    0.51
  -1 -25   1    1.91    0.35
  -1 -25   1    1.92    0.32
   1 -25  -1    1.93    0.33
  -1 -25   1    1.73    0.28
   1 -25  -1    1.99    0.38
   1 -25  -1    1.95    0.38
  -1 -25   1    1.64    0.34
   1 -25  -1    1.74    0.27
   1  25  -1    2.01    0.38
  -1  25   1    1.83    0.36
   0 -25   1   11.79    0.77
   0 -25  -1   14.64    0.71
   0 -25   1   12.79    0.75
   0 -25  -1   14.87    0.86
   0 -25  -1   13.07    0.86
   0 -25   1   13.62    0.86
   0 -25   1   14.50    0.75
   0  25  -1   15.00    0.89
   0  25   1   13.95    0.83
   1 -25   1    9.88    0.72
  -1 -25  -1    9.33    0.55
  -1 -25  -1    9.31    0.66
   1 -25   1    8.97    0.59
   1 -25   1    9.10    0.67
  -1 -25  -1    9.78    0.69
  -1 -25  -1    9.31    0.63
   1 -25   1    9.42    0.61
   1  25   1    9.00    0.66
  -1  25  -1    9.98    0.73
   2 -25   1    0.54    0.21
   2 -25   1    0.36    0.24
   2 -25   1    0.35    0.18
   2 -25   1    0.81    0.28
  -2 -25  -1    0.67    0.19
  -2 -25  -1    0.37    0.22
  -2 -25  -1    0.22    0.21
  -2 -25  -1    0.76    0.24
  -2  25  -1    0.23    0.24
   2  25   1    0.50    0.22
   3 -25   1    0.59    0.21
  -3 -25  -1    0.56    0.22
  -3 -25  -1    0.42    0.22
   3 -25   1    0.73    0.24
  -3 -25  -1    0.48    0.23
   3 -25   1    0.50    0.25
   3 -25   1    0.43    0.22
  -3 -25  -1    0.69    0.19
   3 -25   1    0.62    0.28
  -3  25  -1    0.47    0.27
   3  25   1    0.20    0.20
   4 -25   1    1.66    0.30
  -4 -25  -1    1.29    0.31
   4 -25   1    1.72    0.35
  -4 -25  -1    1.87    0.34
   4 -25   1    1.62    0.40
  -4 -25  -1    1.28    0.24
  -4 -25  -1    2.18    0.38
   4  25   1    1.54    0.35
  -4  25  -1    2.17    0.48
  -5 -25  -1    0.05    0.20
  -5 -25  -1    0.40    0.18
   5 -25   1    0.53    0.28
   5 -25   1    0.10    0.17
   5 -25   1    0.08    0.24
  -5 -25  -1    0.33    0.23
  -5 -25  -1    0.17    0.18
  -5  25  -1    0.54    0.30
   5  25   1   -0.08    0.19
   6 -25   1    3.92    0.47
  -6 -25  -1    3.76    0.50
  -6 -25  -1    3.85    0.42
   6 -25   1    3.73    0.55
   6 -25   1    3.27    0.57
  -6 -25  -1    3.63    0.53
   6  25   1    3.72    0.56
  -6  25  -1    3.17    0.62
  -7 -25  -1    0.02    0.19
   7 -25   1    0.08    0.18
  -7 -25  -1   -0.03    0.15
   7 -25   1    0.23    0.29
   7 -25   1   -0.14    0.22
  -7 -25  -1   -0.17    0.22
  -7  25  -1    0.04    0.32
   7  25   1    0.04    0.26
   8 -25   1    0.12    0.33
  -8 -25  -1   -0.05    0.24
   8 -25   1    0.08    0.28
  -8 -25  -1   -0.31    0.24
   8 -25   1    0.09    0.19
  -8 -25  -1    0.04    0.22
   8  25   1   -0.34    0.22
  -8 -26   1    2.57    0.48
  -8 -26   1    2.20    0.47
   8 -26  -1    2.46    0.52
   8 -26  -1    2.13    0.61
   8  26  -1    1.60    0.42
  -7 -26   1    6.94    0.71
   7 -26  -1    8.15    0.98
  -7 -26   1    8.40    0.62
   7 -26  -1    7.42    0.79
  -7 -26   1    7.69    0.76
   7  26  -1    7.07    0.78
  -6 -26   1    4.26    0.55
   6 -26  -1    4.13    0.57
  -6 -26   1    4.44    0.53
   6 -26  -1    3.60    0.62
  -6 -26   1    4.93    0.51
   6 -26  -1    5.18    0.37
   6  26  -1    4.92    0.64
  -5 -26   1    0.01    0.19
   5 -26  -1    0.15    0.14
  -5 -26   1   -0.13    0.17
   5 -26  -1    0.06    0.24
   5 -26  -1   -0.02    0.23
  -5 -26   1    0.26    0.18
  -5 -26   1   -0.02    0.20
   5 -26  -1    0.27    0.23
   5  26  -1   -0.06    0.21
   4 -26  -1    2.74    0.50
  -4 -26   1    1.74    0.33
  -4 -26   1    2.80    0.37
  -4 -26   1    1.82    0.37
   4 -26  -1    1.75    0.38
  -4 -26   1    1.87    0.36
   4 -26  -1    1.61    0.27
   4 -26  -1    2.24    0.45
  -4  26   1    1.44    0.48
   4  26  -1    2.11    0.40
  -3 -26   1    6.49    0.50
   3 -26  -1    8.57    0.76
  -3 -26   1    6.73    0.54
   3 -26  -1    6.88    0.74
  -3 -26   1    5.45    0.57
  -3 -26   1    6.99    0.61
   3 -26  -1    6.47    0.55
   3 -26  -1    7.36    0.49
   3  26  -1    7.22    0.62
  -3  26   1    7.19    0.74
   2 -26  -1    5.67    0.44
   2 -26  -1    5.23    0.65
  -2 -26   1    5.59    0.61
   2 -26  -1    5.49    0.64
  -2 -26   1    5.38    0.45
  -2 -26   1    5.58    0.48
   2 -26  -1    5.72    0.59
  -2 -26   1    5.89    0.51
  -2  26   1    5.90    0.64
   2  26  -1    6.00    0.64
  -1 -26   1    0.57    0.25
  -1 -26   1    0.30    0.17
  -1 -26   1    0.43    0.24
   1 -26  -1    0.50    0.26
   1 -26  -1    0.23    0.21
  -1 -26   1    0.25    0.19
   1 -26  -1    0.20    0.18
   1 -26  -1    0.08    0.13
  -1  26   1    0.72    0.28
   1  26  -1    0.06    0.21
   0 -26  -1    3.12    0.48
   0 -26   1    3.00    0.45
   0 -26  -1    3.03    0.44
   0 -26   1    2.86    0.37
   0 -26   1    2.76    0.46
   0 -26  -1    3.32    0.36
   0 -26  -1    2.70    0.42
   0 -26   1    2.79    0.38
   0  26  -1    2.21    0.42
   0  26   1    3.17    0.45
   1 -26   1    0.11    0.16
  -1 -26  -1   -0.02    0.17
  -1 -26  -1    0.02    0.12
   1 -26   1    0.05    0.14
   1 -26   1    0.11    0.20
   1 -26   1    0.40    0.23
  -1 -26  -1    0.06    0.20
  -1 -26  -1    0.13    0.18
  -1  26  -1    0.02    0.19
   1  26   1    0.05    0.19
  -2 -26  -1    3.19    0.44
   2 -26   1    2.46    0.47
   2 -26   1    2.93    0.41
   2 -26   1    1.83    0.38
  -2 -26  -1    2.62    0.42
  -2 -26  -1    2.16    0.39
  -2 -26  -1    3.25    0.36
   2 -26   1    2.71    0.37
   2  26   1    2.76    0.43
  -2  26  -1    3.10    0.51
  -3 -26  -1    3.39    0.38
  -3 -26  -1    4.16    0.53
  -3 -26  -1    2.93    0.45
   3 -26   1    3.80    0.54
   3 -26   1    3.18    0.42
   3 -26   1    3.38    0.47
  -3 -26  -1    3.11    0.44
   3 -26   1    2.99    0.52
   3 -26   1    2.91    0.40
  -3  26  -1    2.80    0.50
   3  26   1    3.46    0.48
  -4 -26  -1    6.87    0.58
   4 -26   1    8.00    0.59
  -4 -26  -1    6.87    0.70
   4 -26   1    7.09    0.79
  -4 -26  -1    7.51    0.61
   4 -26   1    7.36    0.64
  -4 -26  -1    6.98    0.49
   4  26   1    5.93    0.64
  -4  26  -1    5.80    0.72
  -5 -26  -1   -0.01    0.21
   5 -26   1    0.35    0.27
  -5 -26  -1    0.36    0.24
  -5 -26  -1    0.29    0.22
   5 -26   1    0.54    0.23
  -5 -26  -1    0.55    0.20
   5 -26   1    0.06    0.23
   5  26   1   -0.05    0.20
  -5  26  -1    0.12    0.26
  -6 -26  -1    0.05    0.15
   6 -26   1    0.16    0.30
   6 -26   1    0.16    0.19
  -6 -26  -1    0.35    0.25
   6 -26   1   -0.03    0.24
  -6 -26  -1    0.03    0.21
   6  26   1    0.04    0.24
  -6  26  -1    0.30    0.32
  -7 -26  -1    2.11    0.43
   7 -26   1    1.06    0.28
   7 -26   1    1.37    0.47
  -7 -26  -1    1.63    0.30
   7 -26   1    0.57    0.33
  -7 -26  -1    1.48    0.37
   7  26   1    1.24    0.38
   8  26   1    0.91    0.37
   8 -27  -1   -0.02    0.27
  -8 -27   1    0.06    0.23
   7 -27  -1    1.20    0.45
   7 -27  -1    1.98    0.53
  -7 -27   1    1.45    0.37
  -7 -27   1    1.12    0.28
  -7 -27   1    1.24    0.34
   7  27  -1    1.11    0.38
   6 -27  -1    1.55    0.46
  -6 -27   1    0.99    0.26
  -6 -27   1    0.59    0.28
  -6 -27   1    1.00    0.30
  -6 -27   1    1.12    0.31
   6 -27  -1    1.05    0.19
   6  27  -1    0.95    0.35
  -5 -27   1    0.57    0.22
   5 -27  -1    0.84    0.20
  -5 -27   1    0.66    0.27
  -5 -27   1    0.81    0.28
  -5 -27   1    0.76    0.29
   5 -27  -1    0.69    0.31
   5 -27  -1    0.59    0.33
   5  27  -1    0.59    0.28
   4 -27  -1    0.18    0.27
   4 -27  -1    0.54    0.25
  -4 -27   1    0.59    0.22
   4 -27  -1    0.48    0.19
  -4 -27   1    0.47    0.25
  -4 -27   1    0.58    0.23
   4 -27  -1    0.31    0.26
  -4 -27   1    0.34    0.22
   4  27  -1    0.83    0.30
  -3 -27   1    0.42    0.26
   3 -27  -1    0.81    0.21
   3 -27  -1    0.57    0.27
   3 -27  -1    0.53    0.31
  -3 -27   1    0.18    0.20
   3 -27  -1    1.09    0.33
  -3 -27   1    0.32    0.19
  -3 -27   1    0.33    0.22
   3  27  -1    0.62    0.29
  -3  27   1    0.28    0.29
  -2 -27   1    1.85    0.34
   2 -27  -1    1.50    0.25
  -2 -27   1    1.42    0.33
   2 -27  -1    1.41    0.34
   2 -27  -1    1.45    0.35
  -2 -27   1    0.98    0.25
   2 -27  -1    1.32    0.38
  -2 -27   1    1.82    0.38
  -2  27   1    1.09    0.36
   2  27  -1    0.94    0.30
   1 -27  -1    0.68    0.28
  -1 -27   1    0.42    0.22
  -1 -27   1    0.61    0.26
   1 -27  -1    0.20    0.20
  -1 -27   1    0.56    0.21
  -1 -27   1    0.58    0.28
   1 -27  -1    0.43    0.18
   1 -27  -1    0.48    0.26
   1  27  -1    0.63    0.26
  -1  27   1    0.38    0.24
   0 -27  -1    4.83    0.61
   0 -27  -1    3.95    0.54
   0 -27  -1    4.14    0.49
   0 -27   1    4.16    0.48
   0 -27  -1    3.09    0.36
   0 -27   1    3.07    0.48
   0 -27   1    3.63    0.51
   0 -27   1    4.23    0.45
   0  27   1    3.86    0.53
   0  27  -1    4.83    0.60
   1 -27   1    3.44    0.43
  -1 -27  -1    2.93    0.41
  -1 -27  -1    2.52    0.43
  -1 -27  -1    2.26    0.42
   1 -27   1    3.64    0.51
   1 -27   1    3.20    0.40
   1 -27   1    2.72    0.47
  -1 -27  -1    2.77    0.35
   1  27   1    3.74    0.54
  -1  27  -1    2.79    0.48
   2 -27   1   -0.07    0.20
   2 -27   1    0.20    0.17
   2 -27   1   -0.26    0.19
  -2 -27  -1    0.11    0.15
   2 -27   1    0.00    0.17
  -2 -27  -1    0.05    0.18
  -2 -27  -1   -0.01    0.20
  -2 -27  -1    0.10    0.22
   2  27   1    0.12    0.21
  -2  27  -1    0.04    0.24
  -3 -27  -1    3.31    0.49
  -3 -27  -1    3.29    0.46
  -3 -27  -1    3.73    0.40
  -3 -27  -1    2.32    0.40
   3 -27   1    3.29    0.48
   3 -27   1    3.80    0.55
   3 -27   1    3.90    0.47
   3 -27   1    4.57    0.63
  -3  27  -1    3.48    0.57
   3  27   1    3.24    0.47
   4 -27   1   -0.03    0.16
   4 -27   1   -0.01    0.22
  -4 -27  -1   -0.10    0.19
  -4 -27  -1    0.15    0.23
  -4 -27  -1   -0.05    0.13
   4 -27   1    0.30    0.27
  -4 -27  -1    0.20    0.21
  -4  27  -1   -0.07    0.24
   4  27   1    0.07    0.21
  -5 -27  -1    0.23    0.22
  -5 -27  -1    0.36    0.24
  -5 -27  -1    0.07    0.15
   5 -27   1    0.29    0.27
  -5 -27  -1    0.28    0.25
   5 -27   1   -0.11    0.22
   5 -27   1    0.21    0.19
  -5  27  -1    0.48    0.34
   5  27   1    0.33    0.26
  -6 -27  -1    1.08    0.33
  -6 -27  -1    1.16    0.34
   6 -27   1    1.04    0.35
   6 -27   1    0.99    0.27
  -6 -27  -1    1.04    0.25
   6 -27   1    0.63    0.33
  -6  27  -1    1.11    0.46
   6  27   1    0.58    0.32
   7 -27   1   -0.21    0.28
  -7 -27  -1    0.31    0.28
   7 -27   1   -0.18    0.24
   7  27   1    0.03    0.26
  -7 -28   1    0.09    0.23
   7  28  -1    0.31    0.28
  -6 -28   1    0.23    0.24
   6 -28  -1   -0.29    0.27
  -6 -28   1    0.18    0.20
  -6 -28   1    0.26    0.25
  -6 -28   1    0.17    0.24
   6  28  -1    0.04    0.25
   5 -28  -1    5.49    0.77
  -5 -28   1    4.80    0.59
  -5 -28   1    4.79    0.57
   5 -28  -1    5.74    0.40
  -5 -28   1    5.40    0.62
  -5 -28   1    6.25    0.52
   5 -28  -1    6.13    1.00
   5  28  -1    5.09    0.65
  -4 -28   1    3.50    0.48
  -4 -28   1    3.36    0.40
   4 -28  -1    3.08    0.34
   4 -28  -1    3.50    0.52
   4 -28  -1    3.08    0.59
  -4 -28   1    3.25    0.47
  -4 -28   1    3.04    0.49
   4 -28  -1    2.68    0.53
   4  28  -1    3.47    0.54
   3 -28  -1    1.86    0.43
  -3 -28   1    2.04    0.42
   3 -28  -1    1.77    0.28
   3 -28  -1    2.61    0.50
   3 -28  -1    1.94    0.39
  -3 -28   1    2.03    0.34
  -3 -28   1    2.24    0.37
  -3 -28   1    2.33    0.41
   3  28  -1    1.59    0.37
  -2 -28   1    1.20    0.30
   2 -28  -1    0.87    0.31
  -2 -28   1    0.95    0.32
   2 -28  -1    1.34    0.34
   2 -28  -1    1.06    0.38
  -2 -28   1    1.17    0.26
  -2 -28   1    1.00    0.29
   2 -28  -1    1.02    0.23
  -2  28   1    1.22    0.44
   2  28  -1    0.66    0.28
   1 -28  -1    0.43    0.26
  -1 -28   1    0.16    0.18
   1 -28  -1    0.36    0.21
  -1 -28   1    0.15    0.19
   1 -28  -1    0.21    0.16
  -1 -28   1    0.41    0.27
   1 -28  -1    0.11    0.22
  -1 -28   1    0.41    0.20
  -1  28   1    0.58    0.27
   1  28  -1    0.14    0.22
   0 -28  -1    0.51    0.19
   0 -28  -1    0.31    0.24
   0 -28   1    0.16    0.21
   0 -28   1    0.26    0.18
   0 -28  -1    0.70    0.30
   0 -28  -1    0.60    0.27
   0 -28   1    0.45    0.22
   0 -28   1    0.78    0.31
   0  28  -1    0.30    0.26
   0  28   1    0.16    0.25
  -1 -28  -1    0.10    0.15
  -1 -28  -1    0.24    0.23
   1 -28   1    0.13    0.19
   1 -28   1   -0.33    0.18
   1 -28   1    0.01    0.15
  -1 -28  -1    0.30    0.22
   1 -28   1    0.50    0.26
  -1 -28  -1   -0.08    0.21
  -1  28  -1    0.15    0.25
   1  28   1    0.09    0.22
  -2 -28  -1    7.56    0.75
   2 -28   1    6.47    0.71
   2 -28   1    7.72    0.58
  -2 -28  -1    6.67    0.49
  -2 -28  -1    6.54    0.65
   2 -28   1    6.75    0.77
  -2 -28  -1    6.21    0.66
   2 -28   1    7.31    0.58
  -2  28  -1    6.98    0.78
   2  28   1    7.37    0.74
   3 -28   1    0.53    0.22
   3 -28   1    0.32    0.26
  -3 -28  -1    0.60    0.21
  -3 -28  -1    1.11    0.33
  -3 -28  -1    0.80    0.27
  -3 -28  -1    0.69    0.29
   3 -28   1    0.59    0.30
   3  28   1    0.50    0.28
  -3  28  -1    0.59    0.33
   4 -28   1    3.46    0.54
  -4 -28  -1    5.76    0.64
  -4 -28  -1    4.72    0.59
  -4 -28  -1    4.40    0.55
   4 -28   1    4.81    0.69
   4 -28   1    4.66    0.51
  -4 -28  -1    4.83    0.43
   4  28   1    4.44    0.57
  -4  28  -1    4.56    0.70
   5 -28   1    4.02    0.67
   5 -28   1    4.70    0.63
   5 -28   1    4.52    0.51
  -5 -28  -1    4.63    0.61
  -5 -28  -1    5.05    0.44
  -5 -28  -1    4.58    0.58
   5  28   1    4.92    0.63
  -5  28  -1    4.09    0.71
   6 -28   1    0.19    0.20
   6 -28   1    0.58    0.34
   6 -28   1    0.94    0.38
  -6 -28  -1    0.39    0.24
  -6 -28  -1    0.10    0.23
   6  28   1    0.08    0.26
   7  28   1    0.14    0.30
  -6 -29   1    0.33    0.27
  -6 -29   1    1.01    0.32
   6  29  -1    1.07    0.36
   5 -29  -1    1.18    0.41
   5 -29  -1    1.65    0.30
  -5 -29   1    1.40    0.36
  -5 -29   1    1.31    0.37
  -5 -29   1    1.00    0.33
  -5 -29   1    1.32    0.29
   5  29  -1    2.21    0.47
  -4 -29   1    0.36    0.25
  -4 -29   1    0.49    0.28
   4 -29  -1    0.59    0.28
   4 -29  -1    0.75    0.39
   4 -29  -1    0.38    0.29
  -4 -29   1    0.65    0.28
   4 -29  -1    0.74    0.19
  -4 -29   1    0.59    0.23
   4  29  -1    0.81    0.33
   3 -29  -1    0.21    0.25
   3 -29  -1    0.46    0.32
  -3 -29   1    0.32    0.21
  -3 -29   1    0.67    0.28
   3 -29  -1    0.23    0.16
  -3 -29   1    0.82    0.31
   3 -29  -1    0.36    0.25
  -3 -29   1    0.36    0.22
   3  29  -1    0.30    0.24
  -2 -29   1    4.18    0.46
  -2 -29   1    4.46    0.61
   2 -29  -1    4.34    0.57
  -2 -29   1    3.22    0.48
   2 -29  -1    4.25    0.63
  -2 -29   1    4.27    0.57
   2 -29  -1    3.95    0.57
   2 -29  -1    4.32    0.42
   2  29  -1    3.18    0.51
  -1 -29   1    4.20    0.50
  -1 -29   1    4.33    0.56
   1 -29  -1    3.44    0.49
   1 -29  -1    4.54    0.41
   1 -29  -1    4.80    0.67
  -1 -29   1    3.75    0.55
  -1 -29   1    4.62    0.48
   1 -29  -1    3.69    0.56
   1  29  -1    3.70    0.55
   0 -29  -1    1.95    0.39
   0 -29  -1    1.63    0.28
   0 -29  -1    1.47    0.38
   0 -29   1    1.95    0.41
   0 -29   1    2.03    0.34
   0 -29  -1    1.42    0.38
   0 -29   1    1.71    0.34
   0 -29   1    1.26    0.36
   0  29  -1    1.99    0.44
   0  29   1    1.50    0.38
  -1 -29  -1    0.82    0.29
   1 -29   1    1.60    0.39
   1 -29   1    1.92    0.37
  -1 -29  -1    1.95    0.41
   1 -29   1    2.05    0.44
  -1 -29  -1    1.59    0.39
  -1 -29  -1    1.63    0.28
   1 -29   1    1.62    0.32
   1  29   1    1.30    0.35
  -1  29  -1    1.89    0.43
   2 -29   1    0.13    0.25
   2 -29   1    0.62    0.23
  -2 -29  -1    0.07    0.22
  -2 -29  -1    0.11    0.22
   2 -29   1    0.02    0.25
  -2 -29  -1    0.35    0.18
  -2 -29  -1    0.26    0.25
   2  29   1    0.71    0.31
  -2  29  -1    0.77    0.35
  -3 -29  -1    1.12    0.32
  -3 -29  -1    1.78    0.40
  -3 -29  -1    1.24    0.25
   3 -29   1    0.84    0.34
  -3 -29  -1    1.49    0.36
   3 -29   1    1.41    0.31
   3 -29   1    1.53    0.42
   3  29   1    1.32    0.38
  -3  29  -1    2.17    0.51
   4 -29   1    0.66    0.38
  -4 -29  -1    0.25    0.24
  -4 -29  -1    0.66    0.30
  -4 -29  -1    0.49    0.28
  -4 -29  -1    0.75    0.23
   4 -29   1    0.57    0.23
  -4  29  -1    0.46    0.35
   4  29   1    0.72    0.32
   5 -29   1    0.22    0.21
  -5 -29  -1    0.06    0.18
  -5 -29  -1    0.06    0.21
  -5 -29  -1    0.00    0.24
   5 -29   1    0.09    0.34
   5  29   1    0.14    0.27
   6 -29   1    6.17    0.87
  -5 -30   1    2.97    0.49
  -5 -30   1    2.98    0.52
   5  30  -1    2.55    0.49
   4 -30  -1    0.25    0.32
  -4 -30   1   -0.11    0.24
  -4 -30   1    0.53    0.26
  -4 -30   1    0.10    0.18
  -4 -30   1    0.10    0.23
   4 -30  -1    0.76    0.37
   4 -30  -1    0.20    0.14
   4 -30  -1    0.36    0.31
   4  30  -1    0.25    0.28
   3 -30  -1   13.67    0.69
   3 -30  -1   12.26    1.02
  -3 -30   1   12.23    0.85
  -3 -30   1   13.99    0.94
  -3 -30   1   13.57    0.79
  -3 -30   1   13.25    0.86
   3 -30  -1   13.33    0.98
   3 -30  -1   13.04    0.89
   3  30  -1   13.07    0.93
  -2 -30   1    0.45    0.29
   2 -30  -1    0.17    0.17
  -2 -30   1    0.07    0.22
  -2 -30   1    0.37    0.25
   2 -30  -1   -0.22    0.19
   2 -30  -1    0.01    0.23
   2 -30  -1    0.17    0.27
  -2 -30   1    0.22    0.18
   2  30  -1    0.26    0.25
  -1 -30   1    0.03    0.23
   1 -30  -1   -0.06    0.25
   1 -30  -1    0.17    0.16
   1 -30  -1    0.00    0.22
  -1 -30   1    0.15    0.18
   1 -30  -1    0.24    0.27
  -1 -30   1    0.34    0.29
  -1 -30   1   -0.13    0.18
   1  30  -1    0.25    0.26
   0 -30  -1    0.30    0.23
   0 -30  -1    0.06    0.15
   0 -30   1   -0.06    0.24
   0 -30  -1   -0.24    0.22
   0 -30   1    0.24    0.23
   0 -30  -1    0.05    0.24
   0 -30   1    0.04    0.17
   0 -30   1    0.23    0.22
   0  30  -1    0.02    0.23
   1 -30   1    0.12    0.25
  -1 -30  -1    0.06    0.25
  -1 -30  -1    0.24    0.28
  -1 -30  -1    0.28    0.23
  -1 -30  -1    0.18    0.15
   1 -30   1   -0.03    0.19
   1 -30   1   -0.10    0.22
   1 -30   1    0.09    0.18
  -1  30  -1    0.11    0.25
  -2 -30  -1   -0.05    0.13
   2 -30   1    0.12    0.29
  -2 -30  -1    0.21    0.22
  -2 -30  -1   -0.07    0.22
   2 -30   1   -0.08    0.22
   2 -30   1   -0.08    0.16
  -2 -30  -1    0.05    0.22
  -2  30  -1   -0.05    0.25
  -3 -30  -1    2.26    0.44
  -3 -30  -1    2.04    0.32
  -3 -30  -1    1.65    0.40
   3 -30   1    2.46    0.49
   3 -30   1    1.14    0.43
   3 -30   1    1.32    0.32
  -3 -30  -1    1.43    0.39
  -3  30  -1    1.46    0.47
  -4 -30  -1   -0.15    0.21
  -4 -30  -1   -0.06    0.22
   4 -30   1   -0.04    0.21
  -4 -30  -1   -0.24    0.22
  -4 -30  -1    0.07    0.18
  -4  30  -1   -0.05    0.30
  -4 -31   1    0.73    0.31
  -4 -31   1    1.19    0.44
   4  31  -1    1.14    0.38
   3 -31  -1    0.04    0.24
   3 -31  -1    0.65    0.36
  -3 -31   1    0.48    0.27
  -3 -31   1    0.54    0.32
  -3 -31   1    0.60    0.32
   3 -31  -1    0.27    0.15
   3  31  -1    0.23    0.28
  -2 -31   1   -0.04    0.24
   2 -31  -1    0.21    0.16
   2 -31  -1    0.10    0.31
   2 -31  -1    0.51    0.30
  -2 -31   1    0.45    0.32
   2 -31  -1    0.18    0.25
  -2 -31   1    0.24    0.21
  -2 -31   1    0.24    0.20
   2  31  -1    0.35    0.28
   1 -31  -1    0.47    0.31
   1 -31  -1    0.17    0.26
  -1 -31   1    0.05    0.27
  -1 -31   1    0.11    0.19
   1 -31  -1    0.02    0.15
  -1 -31   1   -0.10    0.22
  -1 -31   1   -0.06    0.21
   1 -31  -1    0.06    0.23
   1  31  -1    0.03    0.26
   0 -31  -1    2.42    0.45
   0 -31   1    3.07    0.51
   0 -31   1    3.52    0.50
   0 -31  -1    1.90    0.43
   0 -31  -1    2.96    0.36
   0 -31   1    2.01    0.45
   0 -31   1    3.25    0.43
   0 -31  -1    3.65    0.60
   0  31  -1    3.03    0.56
   1 -31   1    0.34    0.27
  -1 -31  -1    0.24    0.27
   1 -31   1    0.43    0.23
  -1 -31  -1    0.57    0.30
   1 -31   1    0.71    0.32
  -1 -31  -1    0.53    0.28
  -1 -31  -1    0.53    0.20
  -1  31  -1    0.07    0.28
  -2 -31  -1    2.22    0.32
   2 -31   1    1.55    0.52
  -2 -31  -1    2.11    0.43
  -2 -31  -1    3.12    0.55
   2 -31   1    2.06    0.42
  -2 -31  -1    1.94    0.43
   2 -31   1    2.63    0.52
  -2  31  -1    2.06    0.51
  -3 -31  -1    0.44    0.29
  -3 -31  -1    0.66    0.32
  -3  31  -1    0.76    0.44
  -4 -31  -1    0.01    0.35
  -3 -32   1   -0.01    0.27
   3 -32  -1   -0.35    0.38
   3  32  -1   -0.15    0.32
   2 -32  -1    0.01    0.13
   2 -32  -1    0.05    0.25
  -2 -32   1    0.19    0.23
  -2 -32   1   -0.02    0.24
   2  32  -1    0.09    0.27
  -1 -32   1   -0.08    0.19
   1 -32  -1    0.29    0.17
  -1 -32   1    0.16    0.26
   1 -32  -1   -0.03    0.22
   1 -32  -1   -0.04    0.27
   1  32  -1    0.14    0.30
   0 -32   1    0.48    0.30
   0 -32  -1    0.20    0.25
   0 -32  -1    0.22    0.29
   0 -32   1    0.31    0.26
   0 -32  -1    0.59    0.21
   0  32  -1    0.17    0.32
   1 -32   1    0.14    0.27
  -1 -32  -1    0.04    0.30
  -1 -32  -1   -0.16    0.17
  -1 -32  -1   -0.08    0.36
  -1 -32  -1   -0.26    0.38
  -1  32  -1   -0.31    0.27
   2 -32   1    0.15    0.27
  -2  32  -1    0.45    0.40
 -14   0   2    8.12    0.84
  14   0  -2   10.18    1.04
 -13   0   2    0.06    0.21
  13   0  -2    0.15    0.25
 -12   0   2    0.50    0.26
  12   0  -2    0.60    0.29
  12   0  -2    0.57    0.30
  11   0  -2   -0.02    0.18
 -11   0   2   -0.02    0.16
  11   0  -2    0.04    0.19
 -10   0   2   41.61    1.79
  10   0  -2   39.10    1.74
  10   0  -2   37.63    1.72
   9   0  -2    0.05    0.13
   9   0  -2   -0.04    0.14
  -9   0   2    0.32    0.19
   8   0  -2   45.00    1.80
  -8   0   2   46.49    1.84
   8   0  -2   44.47    1.82
   7   0  -2    0.07    0.12
  -7   0   2    0.10    0.13
   7   0  -2    0.17    0.14
   6   0  -2    0.96    0.19
  -6   0   2    1.24    0.22
   6   0  -2    1.41    0.25
  -5   0   2   -0.09    0.06
   5   0  -2    0.12    0.11
   5   0  -2    0.03    0.07
   4   0  -2    5.97    0.36
   4   0  -2    6.99    0.40
  -4   0   2    6.31    0.35
   3   0  -2    0.00    0.04
   3   0  -2   -0.04    0.05
   3   0  -2    0.06    0.06
   3   0  -2    0.08    0.06
  -3   0   2    0.06    0.04
   2   0  -2   18.98    0.68
   2   0  -2   19.96    0.73
   2   0  -2   19.94    0.75
   2   0  -2   20.49    0.72
  -2   0   2   19.48    0.66
   1   0  -2    0.22    0.05
   1   0  -2    0.18    0.06
   1   0  -2    0.18    0.05
  -1   0   2    0.14    0.02
   0   0  -2  120.61    3.72
   0   0  -2  119.22    3.71
   0   0   2  119.70    3.70
   0   0  -2  122.68    3.72
   0   0   2  116.63    3.73
   0   0  -2  122.31    3.71
  -1   0  -2    0.06    0.02
  -1   0  -2    0.04    0.02
  -1   0  -2    0.04    0.05
   1   0   2    0.06    0.03
  -1   0  -2    0.04    0.02
   2   0   2   76.06    2.40
  -2   0  -2   79.92    2.43
  -2   0  -2   75.42    2.44
  -2   0  -2   78.22    2.55
   2   0   2   75.50    2.46
  -2   0  -2   77.65    2.38
   3   0   2    0.02    0.05
  -3   0  -2   -0.01    0.05
   3   0   2    0.10    0.06
   3   0   2    0.04    0.04
  -3   0  -2   -0.02    0.07
  -4   0  -2    1.76    0.20
   4   0   2    1.77    0.15
  -4   0  -2    2.11    0.28
   4   0   2    1.96    0.21
   4   0   2    1.55    0.19
  -5   0  -2   -0.01    0.06
   5   0   2    0.06    0.08
  -5   0  -2    0.07    0.12
   5   0   2    0.30    0.11
   5   0   2    0.03    0.06
   6   0   2    0.17    0.10
  -6   0  -2    0.40    0.20
   6   0   2    0.20    0.13
  -6   0  -2    0.27    0.12
  -7   0  -2    0.00    0.09
   7   0   2   -0.01    0.09
  -7   0  -2    0.04    0.14
   7   0   2   -0.06    0.08
   8   0   2    0.96    0.25
  -8   0  -2    0.79    0.29
  -8   0  -2    0.79    0.21
   8   0   2    0.76    0.18
  -9   0  -2   -0.04    0.18
   9   0   2   -0.10    0.13
  -9   0  -2    0.02    0.12
 -10   0  -2    0.38    0.20
  10   0   2    0.32    0.21
 -10   0  -2    0.56    0.30
 -11   0  -2    0.16    0.18
 -11   0  -2   -0.25    0.22
  11   0   2    0.08    0.23
  12   0   2    1.44    0.40
 -12   0  -2    2.05    0.38
 -12   0  -2    0.94    0.42
  13   0   2    0.23    0.31
 -13   0  -2    0.18    0.36
  14  -1  -2    3.08    0.59
 -14  -1   2    3.25    0.53
  14   1  -2    2.54    0.55
 -14   1   2    3.27    0.55
 -13  -1   2    7.57    0.71
  13  -1  -2    9.90    0.85
 -13   1   2    8.89    0.76
  13   1  -2    9.36    0.96
  12  -1  -2    0.96    0.33
  12  -1  -2    1.06    0.35
 -12  -1   2    0.90    0.30
  12   1  -2    0.63    0.30
  12   1  -2    0.88    0.32
 -12   1   2    0.68    0.28
 -11  -1   2    0.15    0.15
  11  -1  -2    0.08    0.20
  11  -1  -2   -0.12    0.19
  11   1  -2   -0.21    0.13
  11   1  -2    0.26    0.21
 -10  -1   2    7.82    0.66
  10  -1  -2    8.10    0.66
  10  -1  -2    9.39    0.70
 -10  -1   2    7.15    0.57
 -10   1   2    7.97    0.68
  10   1  -2    7.95    0.66
  10   1  -2    7.39    0.63
  -9  -1   2    2.42    0.39
   9  -1  -2    1.67    0.32
   9  -1  -2    2.39    0.38
   9   1  -2    1.87    0.34
   9   1  -2    1.68    0.32
  -9   1   2    2.54    0.41
   8  -1  -2    4.97    0.50
  -8  -1   2    5.44    0.55
   8  -1  -2    4.69    0.50
   8   1  -2    4.35    0.46
   8   1  -2    4.46    0.49
  -8   1   2    5.24    0.54
   7  -1  -2   38.79    1.68
   7  -1  -2   41.43    1.66
  -7  -1   2   44.60    1.70
   7   1  -2   46.70    1.69
   7   1  -2   44.88    1.72
  -7   1   2   42.15    1.69
  -6  -1   2    0.05    0.10
   6  -1  -2    0.21    0.12
   6  -1  -2    0.05    0.09
   6   1  -2   -0.09    0.07
  -6   1   2    0.07    0.10
   6   1  -2    0.02    0.10
  -5  -1   2   49.21    1.76
   5  -1  -2   49.02    1.76
   5  -1  -2   50.54    1.81
  -5   1   2   49.17    1.76
   5   1  -2   49.00    1.79
   5   1  -2   48.41    1.75
   4  -1  -2    6.82    0.38
   4  -1  -2    7.28    0.40
   4  -1  -2    7.18    0.42
  -4  -1   2    7.00    0.37
  -4   1   2    7.24    0.38
   4   1  -2    6.89    0.38
   4   1  -2    6.18    0.39
   3  -1  -2    1.30    0.16
  -3  -1   2    2.14    0.15
   3  -1  -2    1.96    0.21
   3  -1  -2    1.56    0.17
   3  -1  -2    1.75    0.15
   3   1  -2    1.92    0.16
   3   1  -2    2.20    0.19
   3   1  -2    1.99    0.17
  -3   1   2    2.07    0.16
  -2  -1   2  203.86    6.26
   2  -1  -2  203.80    6.27
   2  -1  -2  200.14    6.31
   2  -1  -2  202.16    6.35
   2  -1  -2  207.13    6.32
   2   1  -2  202.17    6.32
  -2   1   2  197.77    6.26
   2   1  -2  202.73    6.27
   2   1  -2  208.22    6.36
   1  -1  -2  230.61    7.05
   1  -1  -2  228.01    7.11
   1  -1  -2  228.02    7.10
  -1  -1   2  230.42    7.06
   1  -1  -2  231.74    7.13
   1  -1  -2  230.51    7.15
   1   1  -2  223.67    7.11
   1   1  -2  232.35    7.11
   1   1  -2  233.34    7.13
  -1   1   2  235.86    7.11
   0  -1  -2   41.89    1.33
   0  -1  -2   40.82    1.31
   0  -1  -2   42.55    1.33
   0  -1   2   40.99    1.30
   0  -1   2   41.17    1.33
   0  -1  -2   42.58    1.33
   0   1   2   42.12    1.31
   0   1   2   40.97    1.33
   0   1   2   41.69    1.32
   0   1  -2   40.31    1.30
   0   1   2   41.81    1.32
   0   1  -2   40.82    1.32
  -1  -1  -2   22.28    0.81
  -1  -1  -2   22.32    0.74
  -1  -1  -2   22.76    0.83
  -1  -1  -2   23.56    0.76
  -1  -1  -2   23.46    0.74
   1  -1   2   23.39    0.77
  -1   1  -2   24.13    0.73
  -1   1  -2   24.06    0.75
  -1   1  -2   23.57    0.84
  -1   1  -2   24.35    0.76
   1   1   2   23.27    0.77
  -2  -1  -2    3.30    0.11
  -2  -1  -2    3.01    0.16
  -2  -1  -2    3.01    0.17
   2  -1   2    3.02    0.18
   2  -1   2    2.68    0.14
  -2  -1  -2    3.07    0.23
  -2   1  -2    2.26    0.16
  -2   1  -2    2.84    0.15
   2   1   2    3.24    0.18
   2   1   2    3.31    0.12
  -2   1  -2    2.57    0.22
   2   1   2    3.34    0.19
  -3  -1  -2    1.00    0.08
  -3  -1  -2    1.06    0.18
  -3  -1  -2    0.83    0.11
  -3  -1  -2    1.17    0.15
   3  -1   2    0.63    0.12
   3  -1   2    0.80    0.12
   3  -1   2    0.69    0.10
   3   1   2    1.04    0.09
  -3   1  -2    0.71    0.16
   3   1   2    0.99    0.14
  -3   1  -2    0.52    0.10
   3   1   2    1.12    0.14
  -4  -1  -2   15.64    0.76
   4  -1   2   15.85    0.67
   4  -1   2   14.86    0.65
   4  -1   2   15.23    0.61
  -4  -1  -2   16.13    0.65
  -4   1  -2   15.35    0.65
  -4   1  -2   15.38    0.76
   4   1   2   15.19    0.65
   4   1   2   16.33    0.67
   4   1   2   15.24    0.59
   5  -1   2    4.75    0.33
   5  -1   2    4.78    0.30
  -5  -1  -2    4.42    0.31
  -5  -1  -2    4.60    0.41
   5  -1   2    5.21    0.35
  -5   1  -2    5.72    0.45
  -5   1  -2    4.95    0.33
   5   1   2    4.79    0.28
   5   1   2    4.88    0.33
  -6  -1  -2    2.16    0.36
   6  -1   2    2.62    0.27
  -6  -1  -2    1.52    0.23
   6  -1   2    1.62    0.25
   6   1   2    1.74    0.25
   6   1   2    1.77    0.21
  -6   1  -2    2.29    0.28
  -6   1  -2    1.56    0.31
  -7  -1  -2    1.62    0.33
  -7  -1  -2    1.36    0.23
   7  -1   2    1.74    0.25
   7  -1   2    1.06    0.23
  -7   1  -2    1.39    0.23
  -7   1  -2    1.38    0.32
   7   1   2    1.72    0.24
   7   1   2    1.84    0.29
  -8  -1  -2   20.50    1.15
  -8  -1  -2   20.73    0.97
   8  -1   2   19.90    1.01
   8  -1   2   20.00    0.92
   8   1   2   21.10    0.91
  -8   1  -2   19.38    1.14
  -8   1  -2   20.58    0.98
   8   1   2   22.02    1.02
  -9  -1  -2    3.14    0.40
  -9  -1  -2    2.16    0.44
   9  -1   2    3.11    0.45
   9   1   2    2.10    0.35
  -9   1  -2    2.00    0.43
  -9   1  -2    2.70    0.37
 -10  -1  -2    0.00    0.15
  10  -1   2    0.03    0.18
 -10  -1  -2   -0.13    0.20
 -10   1  -2    0.08    0.16
  10   1   2    0.11    0.19
 -10   1  -2    0.32    0.24
 -11  -1  -2    0.95    0.27
  11  -1   2    1.18    0.37
 -11  -1  -2    0.67    0.34
 -11   1  -2    1.62    0.47
 -11   1  -2    1.05    0.30
  11   1   2    0.37    0.26
 -12  -1  -2    0.06    0.18
 -12  -1  -2    0.43    0.35
  12  -1   2   -0.28    0.20
 -12   1  -2    0.01    0.18
  12   1   2    0.15    0.26
 -12   1  -2   -0.10    0.25
  13  -1   2    0.68    0.36
 -13  -1  -2    0.71    0.42
 -13   1  -2    0.86    0.44
  13   1   2    0.39    0.33
 -14  -2   2    1.38    0.40
  14  -2  -2    2.49    0.55
  14   2  -2    2.44    0.56
 -13  -2   2    1.18    0.35
  13  -2  -2    1.26    0.41
  13   2  -2    0.93    0.39
 -13   2   2    1.08    0.35
  12  -2  -2   10.88    0.87
 -12  -2   2   11.51    0.82
  12  -2  -2   11.10    0.87
  12   2  -2   12.97    0.88
 -12   2   2   12.08    0.85
  12   2  -2   12.96    0.94
 -11  -2   2    8.89    0.67
  11  -2  -2    8.35    0.73
  11  -2  -2    9.47    0.76
 -11  -2   2   12.10    1.50
  11   2  -2    9.40    0.73
  11   2  -2   10.13    0.77
 -10  -2   2    2.35    0.42
  10  -2  -2    3.09    0.46
  10  -2  -2    2.99    0.47
 -10  -2   2    1.57    0.32
  10   2  -2    1.58    0.34
  10   2  -2    2.77    0.45
 -10   2   2    2.66    0.44
  -9  -2   2    0.55    0.18
  -9  -2   2    0.58    0.22
   9  -2  -2    0.46    0.21
   9  -2  -2    0.92    0.27
   9   2  -2    0.30    0.18
   9   2  -2    0.42    0.20
  -9   2   2    0.55    0.24
  -8  -2   2    5.84    0.49
   8  -2  -2    5.49    0.46
   8  -2  -2    6.52    0.53
  -8   2   2    5.85    0.50
   8   2  -2    4.80    0.45
   8   2  -2    4.17    0.46
   7  -2  -2    8.06    0.52
   7  -2  -2    7.40    0.53
  -7  -2   2    6.67    0.49
   7   2  -2    6.62    0.50
  -7   2   2    7.25    0.52
   7   2  -2    7.74    0.51
   6  -2  -2    1.21    0.23
  -6  -2   2    1.46    0.23
   6  -2  -2    1.08    0.20
   6   2  -2    1.14    0.22
   6   2  -2    1.76    0.25
  -6   2   2    1.25    0.23
   5  -2  -2   28.68    1.11
   5  -2  -2   27.46    1.11
   5  -2  -2   29.68    1.16
  -5  -2   2   27.45    1.09
   5   2  -2   27.12    1.12
  -5   2   2   28.47    1.11
   5   2  -2   26.54    1.08
  -4  -2   2   41.21    1.44
   4  -2  -2   41.05    1.51
   4  -2  -2   41.03    1.48
   4  -2  -2   41.39    1.46
   4   2  -2   39.95    1.46
   4   2  -2   41.38    1.50
  -4   2   2   42.31    1.46
   3  -2  -2    0.72    0.11
   3  -2  -2    0.56    0.10
   3  -2  -2    0.62    0.13
   3  -2  -2    0.52    0.11
  -3  -2   2    0.87    0.12
  -3   2   2    0.58    0.10
   3   2  -2    1.06    0.16
   3   2  -2    0.62    0.12
   3   2  -2    0.74    0.13
   2  -2  -2   21.74    0.80
   2  -2  -2   21.50    0.83
   2  -2  -2   22.10    0.78
  -2  -2   2   24.20    0.77
   2  -2  -2   22.15    0.76
   2  -2  -2   22.19    0.81
   2   2  -2   23.65    0.78
   2   2  -2   23.11    0.84
   2   2  -2   22.88    0.81
  -2   2   2   21.80    0.76
   1  -2  -2  237.01    7.49
   1  -2  -2  243.91    7.46
   1  -2  -2  237.15    7.47
   1  -2  -2  243.55    7.47
   1  -2  -2  238.96    7.44
  -1  -2   2  231.32    7.41
  -1   2   2  251.14    7.47
   1   2  -2  238.93    7.48
   1   2  -2  235.40    7.47
  -1   2   2  255.86    7.43
  -1   2   2  249.53    7.43
   0  -2  -2    0.52    0.08
   0  -2  -2    0.50    0.05
   0  -2  -2    0.70    0.07
   0  -2  -2    0.53    0.07
   0  -2  -2    0.58    0.07
   0   2   2    0.58    0.05
   0   2   2    0.49    0.06
   0   2  -2    0.24    0.05
  -1  -2  -2   91.95    2.83
  -1  -2  -2   91.21    2.93
  -1  -2  -2   92.35    2.84
  -1  -2  -2   93.38    2.94
  -1  -2  -2   89.11    2.84
  -1  -2  -2   90.49    2.87
   1  -2   2   92.89    2.87
  -1   2  -2   92.26    2.94
   1   2   2   90.20    2.88
  -1   2  -2   95.28    2.87
  -1   2  -2   95.67    2.86
  -2  -2  -2   23.70    0.88
  -2  -2  -2   23.50    0.78
  -2  -2  -2   23.31    0.72
   2  -2   2   22.79    0.76
  -2  -2  -2   23.72    0.78
  -2  -2  -2   22.75    0.77
   2  -2   2   21.40    0.79
  -2   2  -2   21.64    0.87
  -2   2  -2   21.35    0.74
  -2   2  -2   20.38    0.76
   2   2   2   22.82    0.80
   2   2   2   23.52    0.78
  -3  -2  -2  105.99    3.29
   3  -2   2  102.46    3.26
  -3  -2  -2  101.95    3.28
   3  -2   2  103.11    3.31
  -3  -2  -2  100.47    3.21
  -3  -2  -2  105.15    3.42
   3   2   2  102.97    3.31
   3   2   2  101.01    3.28
  -3   2  -2  103.60    3.42
   3   2   2  105.40    3.22
  -4  -2  -2    8.77    0.42
  -4  -2  -2    8.03    0.50
   4  -2   2    8.85    0.44
   4  -2   2    8.74    0.40
   4  -2   2    8.11    0.44
   4   2   2    7.87    0.41
   4   2   2    8.11    0.36
  -4   2  -2    9.53    0.54
   5  -2   2    1.27    0.19
   5  -2   2    1.48    0.21
   5  -2   2    1.08    0.19
  -5  -2  -2    1.06    0.23
  -5  -2  -2    1.44    0.19
   5   2   2    1.36    0.19
  -5   2  -2    1.33    0.27
   5   2   2    1.64    0.17
   6  -2   2    0.32    0.13
  -6  -2  -2   -0.18    0.09
   6  -2   2    0.28    0.13
  -6  -2  -2    0.22    0.11
   6  -2   2    0.27    0.11
   6   2   2    0.34    0.11
  -6   2  -2    0.35    0.19
  -6   2  -2    0.15    0.10
   6   2   2    0.16    0.10
   7  -2   2    2.99    0.37
   7  -2   2    2.40    0.30
  -7  -2  -2    2.41    0.29
  -7  -2  -2    2.72    0.42
  -7   2  -2    3.56    0.48
   7   2   2    2.71    0.29
   7   2   2    2.36    0.32
  -7   2  -2    2.75    0.32
   8  -2   2    4.83    0.40
  -8  -2  -2    4.73    0.42
   8  -2   2    5.50    0.55
  -8  -2  -2    6.11    0.67
   8   2   2    5.74    0.42
  -8   2  -2    4.76    0.43
  -8   2  -2    4.66    0.62
   8   2   2    5.18    0.45
   9  -2   2    0.18    0.19
  -9  -2  -2    0.45    0.25
  -9  -2  -2   -0.01    0.12
   9   2   2    0.06    0.17
  -9   2  -2    0.27    0.16
  -9   2  -2   -0.02    0.20
 -10  -2  -2   -0.18    0.19
  10  -2   2    0.03    0.18
 -10  -2  -2    0.02    0.14
 -10   2  -2   -0.13    0.18
 -10   2  -2   -0.02    0.14
  10   2   2    0.03    0.18
 -11  -2  -2    4.05    0.68
  11  -2   2    3.56    0.55
 -11  -2  -2    3.41    0.45
  11   2   2    3.88    0.54
 -11   2  -2    3.45    0.47
 -11   2  -2    3.19    0.61
 -12  -2  -2    0.33    0.32
 -12  -2  -2    0.07    0.19
 -12  -2  -2    0.54    0.32
  12  -2   2    0.24    0.28
 -12   2  -2    0.00    0.31
  12   2   2    0.45    0.28
 -12   2  -2    0.50    0.25
  13  -2   2   -0.02    0.27
 -13  -2  -2   -0.13    0.28
 -13   2  -2    0.17    0.34
 -14  -3   2    1.96    0.53
  14  -3  -2    1.50    0.54
 -14  -3   2    1.72    0.43
  14   3  -2    1.57    0.47
 -14   3   2    0.91    0.34
 -13  -3   2    3.40    0.53
  13  -3  -2    3.16    0.59
  13   3  -2    2.16    0.50
 -13   3   2    2.46    0.47
  12  -3  -2    0.97    0.35
  12  -3  -2    0.68    0.31
 -12  -3   2    0.54    0.25
  12   3  -2    0.62    0.31
  12   3  -2    0.31    0.24
 -11  -3   2    0.01    0.16
  11  -3  -2    0.40    0.26
  11  -3  -2    0.39    0.27
 -11  -3   2    0.10    0.33
  11   3  -2    0.17    0.21
  11   3  -2    0.39    0.24
  10  -3  -2    3.87    0.53
 -10  -3   2    3.30    0.44
  10  -3  -2    2.62    0.45
 -10  -3   2    4.63    0.59
  10   3  -2    3.64    0.48
  10   3  -2    3.59    0.49
 -10   3   2    3.12    0.48
  -9  -3   2    0.02    0.15
   9  -3  -2    0.42    0.20
  -9  -3   2    0.05    0.12
   9  -3  -2    0.12    0.18
  -9   3   2    0.00    0.15
   9   3  -2   -0.08    0.14
   9   3  -2    0.14    0.15
   8  -3  -2    3.74    0.46
   8  -3  -2    4.08    0.46
  -8  -3   2    3.62    0.39
  -8  -3   2    3.17    0.41
   8   3  -2    3.86    0.44
  -8   3   2    4.26    0.49
   8   3  -2    3.60    0.44
   7  -3  -2    0.16    0.13
  -7  -3   2    0.25    0.15
   7  -3  -2    0.52    0.20
   7   3  -2    0.18    0.14
  -7   3   2    0.37    0.18
   7   3  -2    0.06    0.11
   6  -3  -2   62.69    2.17
   6  -3  -2   61.01    2.22
  -6  -3   2   61.93    2.16
   6   3  -2   59.51    2.14
  -6   3   2   57.06    2.17
   6   3  -2   59.23    2.17
   5  -3  -2   14.96    0.71
   5  -3  -2   13.95    0.66
   5  -3  -2   14.25    0.67
  -5  -3   2   13.45    0.64
   5   3  -2   14.27    0.66
  -5   3   2   13.00    0.66
   5   3  -2   14.23    0.68
   4  -3  -2   21.05    0.89
   4  -3  -2   22.44    0.88
   4  -3  -2   20.83    0.91
  -4  -3   2   23.24    0.87
  -4   3   2   23.33    0.89
   4   3  -2   23.38    0.92
   4   3  -2   22.65    0.89
   3  -3  -2    1.45    0.17
  -3  -3   2    1.06    0.13
   3  -3  -2    1.28    0.17
   3  -3  -2    1.37    0.15
   3  -3  -2    1.33    0.16
   3   3  -2    1.21    0.16
   3   3  -2    1.22    0.17
  -3   3   2    1.01    0.14
   2  -3  -2    6.20    0.31
   2  -3  -2    6.97    0.31
   2  -3  -2    6.87    0.34
   2  -3  -2    6.49    0.27
  -2  -3   2    6.45    0.28
   2  -3  -2    6.72    0.30
  -2   3   2    6.18    0.28
   2   3  -2    6.41    0.33
   2   3  -2    6.29    0.29
   2   3  -2    6.70    0.32
   1  -3  -2   26.38    0.88
   1  -3  -2   25.12    0.84
   1  -3  -2   26.63    0.89
  -1  -3   2   25.63    0.83
  -1  -3   2   25.87    0.83
   1  -3  -2   27.04    0.92
   1  -3  -2   27.32    0.87
  -1   3   2   26.91    0.84
   1   3  -2   26.38    0.83
  -1   3   2   26.44    0.88
   1   3  -2   25.71    0.86
   1   3  -2   26.12    0.90
   0  -3   2  181.23    5.72
   0  -3  -2  184.84    5.71
   0  -3  -2  181.96    5.71
   0  -3  -2  191.67    5.68
   0  -3  -2  185.48    5.73
   0  -3  -2  185.24    5.71
   0   3  -2  189.40    5.71
   0   3  -2  179.68    5.70
   0   3   2  184.66    5.70
   0   3   2  184.79    5.66
   0   3   2  186.29    5.68
  -1  -3  -2   30.67    1.07
  -1  -3  -2   30.52    1.08
   1  -3   2   31.87    1.02
  -1  -3  -2   30.47    0.99
  -1  -3  -2   31.34    1.03
  -1  -3  -2   31.20    0.99
  -1  -3  -2   30.52    0.98
   1   3   2   30.38    1.03
  -1   3  -2   33.26    1.09
  -1   3  -2   31.52    1.00
  -2  -3  -2   80.82    2.51
  -2  -3  -2   78.40    2.50
  -2  -3  -2   80.71    2.52
  -2  -3  -2   80.49    2.62
  -2  -3  -2   78.81    2.46
   2  -3   2   79.44    2.51
   2  -3   2   77.69    2.53
   2   3   2   78.76    2.54
   2   3   2   80.20    2.50
  -2   3  -2   77.44    2.50
  -2   3  -2   78.53    2.46
  -2   3  -2   80.08    2.62
   3  -3   2    1.56    0.17
  -3  -3  -2    1.67    0.12
   3  -3   2    1.68    0.14
  -3  -3  -2    1.48    0.19
  -3  -3  -2    1.50    0.21
  -3  -3  -2    1.97    0.16
  -3  -3  -2    1.82    0.15
  -3   3  -2    1.93    0.25
   3   3   2    1.65    0.14
   4  -3   2    3.11    0.25
   4  -3   2    3.48    0.27
  -4  -3  -2    4.28    0.35
  -4  -3  -2    4.39    0.26
   4  -3   2    3.58    0.24
  -4   3  -2    2.75    0.33
   4   3   2    4.19    0.26
   5  -3   2    3.74    0.31
   5  -3   2    3.41    0.27
  -5  -3  -2    3.60    0.27
  -5  -3  -2    3.67    0.42
   5  -3   2    3.67    0.29
   5   3   2    3.86    0.28
  -5   3  -2    4.02    0.45
  -6  -3  -2   27.53    1.23
   6  -3   2   25.51    1.05
  -6  -3  -2   25.83    1.05
   6  -3   2   25.74    1.11
   6  -3   2   27.44    1.09
   6   3   2   24.90    1.05
   6   3   2   25.61    0.97
  -6   3  -2   26.04    1.24
   7  -3   2    0.05    0.12
  -7  -3  -2    0.30    0.18
  -7  -3  -2    0.17    0.11
   7  -3   2    0.10    0.12
   7   3   2    0.29    0.14
  -7   3  -2    0.27    0.19
   7   3   2    0.29    0.12
  -7   3  -2    0.11    0.12
   8  -3   2   51.38    1.97
  -8  -3  -2   48.10    1.85
  -8  -3  -2   49.56    2.09
   8  -3   2   47.49    1.85
  -8   3  -2   47.90    1.88
  -8   3  -2   49.69    2.12
   8   3   2   48.92    1.89
  -9  -3  -2    6.82    0.51
  -9  -3  -2    6.09    0.70
   9  -3   2    6.85    0.59
   9   3   2    6.51    0.54
  -9   3  -2    7.48    0.84
  -9   3  -2    6.91    0.54
 -10  -3  -2    8.17    0.60
 -10  -3  -2    9.00    0.91
  10  -3   2    8.88    0.71
  10   3   2    7.28    0.63
 -10   3  -2    9.30    0.96
 -10   3  -2    9.33    0.66
 -11  -3  -2    0.13    0.23
 -11  -3  -2    0.47    0.22
  11  -3   2    0.46    0.27
 -11  -3  -2    0.72    0.37
  11   3   2    0.38    0.24
 -11   3  -2    0.22    0.30
 -11   3  -2    0.79    0.26
 -12  -3  -2    1.18    0.44
 -12  -3  -2    0.70    0.32
 -12  -3  -2    1.03    0.31
  12  -3   2    1.15    0.39
 -12   3  -2    0.73    0.29
  12   3   2    0.84    0.33
 -12   3  -2    1.08    0.47
  13  -3   2    0.78    0.38
 -13  -3  -2    0.45    0.40
 -13   3  -2    0.73    0.44
 -14  -4   2    1.09    0.48
 -14  -4   2    0.69    0.31
  14   4  -2    0.72    0.38
 -14   4   2    0.49    0.31
 -13  -4   2    4.31    0.60
  13  -4  -2    4.04    0.66
  13   4  -2    3.99    0.63
 -13   4   2    3.32    0.54
  12  -4  -2    0.11    0.26
  12  -4  -2    0.07    0.24
 -12  -4   2    0.06    0.19
  12   4  -2   -0.15    0.22
  11  -4  -2   11.05    0.85
 -11  -4   2    9.92    1.17
  11  -4  -2   11.03    0.84
 -11  -4   2   10.80    0.74
  11   4  -2   10.59    0.76
  11   4  -2   10.44    0.79
 -10  -4   2    0.31    0.22
  10  -4  -2   -0.03    0.18
  10  -4  -2   -0.04    0.18
 -10  -4   2    0.14    0.15
  10   4  -2   -0.20    0.15
 -10   4   2    0.34    0.23
  10   4  -2   -0.03    0.15
   9  -4  -2   28.07    1.35
  -9  -4   2   29.82    1.28
  -9  -4   2   30.78    1.38
   9  -4  -2   31.60    1.44
   9   4  -2   27.87    1.32
  -9   4   2   30.27    1.42
   9   4  -2   27.68    1.32
   8  -4  -2   17.84    1.00
  -8  -4   2   20.07    0.99
  -8  -4   2   21.10    0.92
   8  -4  -2   17.94    0.96
   8   4  -2   18.36    0.94
   8   4  -2   20.21    0.98
  -8   4   2   18.53    1.00
  -7  -4   2    0.59    0.16
   7  -4  -2    0.70    0.22
   7  -4  -2    0.66    0.19
  -7  -4   2    0.49    0.17
  -7   4   2    0.29    0.16
   7   4  -2    0.50    0.18
   7   4  -2    0.51    0.17
   6  -4  -2    0.61    0.17
   6  -4  -2    0.66    0.18
  -6  -4   2    0.82    0.16
   6  -4  -2    0.42    0.14
  -6  -4   2    0.67    0.16
   6   4  -2    0.58    0.16
   6   4  -2    0.74    0.19
  -6   4   2    0.39    0.15
  -5  -4   2   34.94    1.30
   5  -4  -2   33.70    1.35
   5  -4  -2   35.78    1.33
   5  -4  -2   33.04    1.30
   5   4  -2   34.23    1.30
  -5   4   2   35.88    1.33
   5   4  -2   33.00    1.32
  -4  -4   2   61.10    2.18
   4  -4  -2   66.85    2.21
   4  -4  -2   68.51    2.23
   4  -4  -2   67.16    2.27
   4   4  -2   61.92    2.19
   4   4  -2   62.23    2.23
  -4   4   2   69.80    2.23
  -3  -4   2   12.93    0.53
   3  -4  -2   12.34    0.58
   3  -4  -2   13.03    0.56
   3  -4  -2   13.42    0.55
  -3  -4   2   12.77    0.50
   3   4  -2   12.46    0.55
  -3   4   2   13.97    0.55
   3   4  -2   12.42    0.57
  -2  -4   2  139.61    4.26
  -2  -4   2  140.43    4.26
   2  -4  -2  134.72    4.26
   2  -4  -2  135.58    4.29
   2  -4  -2  133.84    4.31
   2  -4  -2  138.21    4.30
   2  -4  -2  137.24    4.35
   2   4  -2  139.08    4.30
   2   4  -2  139.06    4.32
  -2   4   2  132.39    4.27
   1  -4  -2 1000.00   25.99
  -1  -4   2  811.01   26.66
   1  -4  -2  766.26   28.30
  -1  -4   2  802.02   27.01
   1  -4  -2  979.97   25.90
   1  -4  -2  807.68   27.07
  -1   4   2  825.10   27.79
  -1   4   2  738.60   27.42
   1   4  -2  735.18   28.06
   1   4  -2  865.91   26.60
   0  -4  -2  848.62   23.48
   0  -4  -2  694.28   25.23
   0  -4  -2  844.39   23.58
   0  -4   2  816.90   23.42
   0  -4  -2  639.33   25.62
   0  -4  -2  718.69   23.62
   0  -4   2  680.03   24.39
   0   4   2  843.63   23.49
   0   4   2  725.07   23.61
   0   4   2  824.17   23.39
   0   4  -2  685.92   24.15
   0   4  -2  816.85   23.53
   0   4  -2  725.58   24.20
  -1  -4  -2    0.50    0.06
  -1  -4  -2    0.65    0.11
  -1  -4  -2    0.66    0.07
  -1  -4  -2    0.56    0.05
  -1  -4  -2    0.79    0.11
  -1  -4  -2    0.44    0.07
  -1   4  -2    0.19    0.07
   1   4   2    0.49    0.04
   2  -4   2   11.98    0.41
  -2  -4  -2   10.68    0.52
   2  -4   2   12.72    0.46
  -2  -4  -2   10.79    0.44
   2  -4   2   11.91    0.47
  -2  -4  -2   10.94    0.44
  -2  -4  -2   10.56    0.50
  -2  -4  -2   10.96    0.45
   2   4   2   11.07    0.42
  -2   4  -2   11.73    0.44
  -2   4  -2   11.99    0.39
  -2   4  -2   12.07    0.54
  -3  -4  -2   42.42    1.46
   3  -4   2   42.56    1.48
  -3  -4  -2   43.69    1.58
  -3  -4  -2   44.61    1.56
  -3  -4  -2   43.55    1.48
   3  -4   2   43.88    1.46
   3   4   2   42.47    1.44
  -3   4  -2   43.63    1.59
   4  -4   2   48.04    1.65
  -4  -4  -2   46.88    1.74
   4  -4   2   48.59    1.71
  -4  -4  -2   47.93    1.78
   4  -4   2   48.89    1.68
  -4  -4  -2   48.34    1.65
   4   4   2   47.57    1.63
  -4   4  -2   46.85    1.80
   5  -4   2    3.71    0.28
  -5  -4  -2    4.04    0.42
   5  -4   2    3.76    0.30
  -5  -4  -2    3.33    0.26
   5  -4   2    4.09    0.33
   5   4   2    2.97    0.25
  -5   4  -2    3.33    0.41
  -6  -4  -2    5.43    0.56
   6  -4   2    4.95    0.38
   6  -4   2    4.48    0.38
  -6  -4  -2    4.05    0.32
   6  -4   2    5.05    0.36
  -6   4  -2    4.87    0.54
   6   4   2    4.02    0.33
   7  -4   2    0.24    0.14
   7  -4   2    0.26    0.14
  -7  -4  -2    0.47    0.14
   7  -4   2    0.09    0.11
  -7  -4  -2    0.48    0.21
   7   4   2    0.27    0.15
  -7   4  -2    0.31    0.21
   8  -4   2    3.61    0.43
  -8  -4  -2    3.50    0.51
  -8  -4  -2    4.54    0.39
   8  -4   2    4.03    0.49
  -8   4  -2    5.06    0.64
   8   4   2    4.88    0.42
  -8   4  -2    4.80    0.43
  -9  -4  -2    0.92    0.33
   9  -4   2    1.92    0.36
  -9  -4  -2    1.79    0.29
   9   4   2    1.32    0.28
  -9   4  -2    1.34    0.38
  -9   4  -2    2.19    0.34
 -10  -4  -2   -0.02    0.13
 -10  -4  -2   -0.29    0.14
  10  -4   2   -0.01    0.19
 -10  -4  -2   -0.01    0.20
 -10   4  -2    0.32    0.29
 -10   4  -2    0.03    0.15
  10   4   2    0.15    0.19
 -11  -4  -2    1.20    0.40
 -11  -4  -2    0.86    0.27
 -11  -4  -2    1.29    0.38
  11  -4   2    0.76    0.31
 -11   4  -2    1.49    0.34
  11   4   2    0.94    0.31
 -11   4  -2    1.37    0.46
  12  -4   2    0.36    0.29
 -12  -4  -2   -0.13    0.16
 -12  -4  -2    0.18    0.33
 -12  -4  -2    0.00    0.26
 -12   4  -2   -0.28    0.27
  12   4   2   -0.09    0.26
 -12   4  -2    0.08    0.20
 -13  -4  -2    3.49    0.69
  13  -4   2    2.12    0.53
 -13   4  -2    2.54    0.66
 -14  -5   2   -0.09    0.46
 -14  -5   2    0.16    0.22
  14   5  -2    0.23    0.30
 -14   5   2   -0.06    0.22
 -13  -5   2    2.68    0.48
  13  -5  -2    2.13    0.53
 -13  -5   2    2.09    0.47
  13   5  -2    2.08    0.46
 -13   5   2    1.95    0.43
 -12  -5   2    2.85    0.51
  12  -5  -2    3.79    0.58
  12  -5  -2    2.40    0.49
 -12  -5   2    2.62    0.44
  12   5  -2    3.06    0.54
 -11  -5   2   -0.12    0.12
  11  -5  -2    0.13    0.22
  11  -5  -2    0.12    0.24
 -11  -5   2    0.07    0.26
  11   5  -2   -0.04    0.19
 -10  -5   2    1.93    0.34
  10  -5  -2    2.34    0.43
  10  -5  -2    2.72    0.45
 -10  -5   2    1.72    0.36
  10   5  -2    2.24    0.41
 -10   5   2    1.58    0.39
   9  -5  -2   24.16    1.17
   9  -5  -2   21.16    1.16
  -9  -5   2   21.19    1.03
  -9  -5   2   22.61    1.13
   9   5  -2   22.48    1.10
   9   5  -2   22.49    1.10
  -9   5   2   21.70    1.17
  -8  -5   2    3.85    0.35
  -8  -5   2    3.49    0.42
   8  -5  -2    3.42    0.43
   8  -5  -2    3.89    0.49
   8   5  -2    3.40    0.42
  -8   5   2    3.47    0.45
   8   5  -2    3.30    0.40
  -7  -5   2   35.66    1.44
   7  -5  -2   35.36    1.50
   7  -5  -2   34.65    1.44
  -7  -5   2   34.71    1.36
   7   5  -2   35.29    1.42
  -7   5   2   34.29    1.47
   7   5  -2   36.55    1.45
   6  -5  -2   -0.05    0.09
  -6  -5   2    0.13    0.11
  -6  -5   2    0.00    0.07
   6  -5  -2   -0.02    0.08
   6  -5  -2   -0.03    0.10
  -6   5   2    0.11    0.10
   6   5  -2    0.08    0.09
   6   5  -2    0.07    0.10
   5  -5  -2    0.06    0.10
  -5  -5   2    0.13    0.07
   5  -5  -2    0.16    0.10
   5  -5  -2    0.18    0.11
  -5  -5   2    0.06    0.08
  -5   5   2    0.25    0.11
   5   5  -2   -0.01    0.07
   5   5  -2   -0.02    0.07
   4  -5  -2   60.34    1.99
   4  -5  -2   57.31    2.03
  -4  -5   2   57.53    1.92
  -4  -5   2   55.60    1.95
   4  -5  -2   56.63    1.98
   4   5  -2   56.57    1.97
  -4   5   2   58.63    1.99
   3  -5  -2   10.01    0.46
  -3  -5   2   11.54    0.44
  -3  -5   2   10.22    0.44
   3  -5  -2    9.26    0.49
  -3  -5   2   10.84    0.46
   3  -5  -2    9.56    0.47
   3  -5  -2   10.79    0.47
   3   5  -2   10.45    0.47
  -3   5   2    9.36    0.45
   2  -5  -2   28.35    1.01
   2  -5  -2   30.85    1.06
   2  -5  -2   28.78    1.09
  -2  -5   2   31.27    1.02
   2  -5  -2   30.28    1.05
   2  -5  -2   29.95    1.06
  -2  -5   2   31.83    1.02
   2   5  -2   30.66    1.07
  -2   5   2   30.61    1.04
   1  -5  -2   49.13    1.53
  -1  -5   2   45.57    1.48
  -1  -5   2   44.41    1.49
   1  -5  -2   49.68    1.54
   1  -5  -2   48.56    1.51
   1  -5  -2   49.43    1.50
   1  -5  -2   49.51    1.56
   1   5  -2   43.43    1.47
  -1   5   2   46.77    1.50
   1   5  -2   44.70    1.51
   1   5  -2   44.76    1.54
   1   5  -2   44.45    1.52
   0  -5  -2    0.05    0.06
   0  -5  -2    0.25    0.06
   0  -5  -2    0.05    0.02
   0  -5   2    0.16    0.04
   0  -5   2    0.13    0.04
   0  -5  -2    0.15    0.05
   0  -5   2    0.28    0.05
   0   5   2    0.07    0.05
   0   5  -2    0.16    0.04
   0   5  -2    0.17    0.06
  -1  -5  -2   16.99    0.68
  -1  -5  -2   16.82    0.59
  -1  -5  -2   18.23    0.61
   1  -5   2   18.46    0.63
  -1  -5  -2   16.76    0.61
   1  -5   2   18.41    0.58
  -1  -5  -2   17.33    0.68
  -1  -5  -2   17.40    0.64
  -1   5  -2   18.17    0.69
  -1   5  -2   18.52    0.62
  -1   5  -2   18.61    0.58
  -2  -5  -2   11.01    0.53
   2  -5   2   12.74    0.49
   2  -5   2   12.45    0.43
  -2  -5  -2   11.82    0.48
   2  -5   2   12.20    0.48
  -2  -5  -2   11.68    0.53
  -2  -5  -2   11.55    0.47
  -2  -5  -2   11.78    0.46
  -2   5  -2   12.35    0.56
  -2   5  -2   12.91    0.48
   2   5   2   11.39    0.43
  -2   5  -2   12.51    0.41
  -3  -5  -2   68.37    2.21
   3  -5   2   65.83    2.24
  -3  -5  -2   69.14    2.32
  -3  -5  -2   70.58    2.27
  -3  -5  -2   67.57    2.23
   3  -5   2   67.77    2.23
  -3  -5  -2   67.54    2.34
   3   5   2   70.11    2.19
  -3   5  -2   64.83    2.35
   4  -5   2    0.47    0.11
   4  -5   2    0.35    0.11
   4  -5   2    0.30    0.12
  -4  -5  -2    0.21    0.11
  -4  -5  -2    0.18    0.11
  -4  -5  -2    0.27    0.09
   4   5   2    0.41    0.09
  -4   5  -2    0.26    0.14
   5  -5   2    1.06    0.18
  -5  -5  -2    2.03    0.28
   5  -5   2    1.07    0.19
  -5  -5  -2    1.53    0.26
  -5  -5  -2    1.53    0.20
   5  -5   2    1.13    0.21
  -5   5  -2    1.09    0.26
   5   5   2    1.63    0.21
   6  -5   2    1.06    0.23
  -6  -5  -2    0.90    0.17
   6  -5   2    1.51    0.23
   6  -5   2    0.93    0.19
  -6  -5  -2    0.53    0.20
  -6  -5  -2    1.18    0.24
  -6   5  -2    1.32    0.29
   6   5   2    0.75    0.17
  -7  -5  -2    5.26    0.39
   7  -5   2    4.36    0.39
  -7  -5  -2    5.85    0.50
  -7  -5  -2    5.37    0.56
   7  -5   2    4.30    0.46
   7  -5   2    4.68    0.40
  -7   5  -2    4.88    0.59
   7   5   2    5.88    0.42
  -8  -5  -2    1.41    0.32
   8  -5   2    1.95    0.35
  -8  -5  -2    1.92    0.29
  -8  -5  -2    0.97    0.30
   8  -5   2    1.31    0.28
  -8   5  -2    1.87    0.43
   8   5   2    1.58    0.27
  -9  -5  -2   10.41    0.82
   9  -5   2   10.54    0.76
  -9  -5  -2   10.48    0.66
   9  -5   2   11.15    0.76
  -9  -5  -2   10.93    0.80
  -9   5  -2   10.17    0.69
   9   5   2   11.97    0.71
  -9   5  -2   12.06    0.92
 -10  -5  -2    5.60    0.71
 -10  -5  -2    5.20    0.67
 -10  -5  -2    5.20    0.48
  10  -5   2    5.37    0.66
 -10   5  -2    4.56    0.53
 -10   5  -2    3.99    0.66
  10   5   2    5.16    0.56
 -11  -5  -2    3.57    0.59
 -11  -5  -2    3.29    0.44
  11  -5   2    3.31    0.55
 -11  -5  -2    4.02    0.67
 -11   5  -2    2.83    0.62
  11   5   2    3.31    0.50
 -11   5  -2    2.39    0.41
 -12  -5  -2    1.46    0.33
  12  -5   2    2.43    0.51
 -12  -5  -2    2.52    0.55
 -12  -5  -2    2.05    0.53
 -12   5  -2    2.01    0.41
 -12   5  -2    2.06    0.57
 -13  -5  -2    1.81    0.53
  13  -5   2    2.26    0.60
 -13   5  -2    2.45    0.62
 -14  -6   2   -0.08    0.20
 -14   6   2    0.38    0.31
  14   6  -2   -0.10    0.27
  13  -6  -2    5.22    0.73
 -13  -6   2    4.72    0.70
 -13  -6   2    4.90    0.62
  13   6  -2    4.78    0.66
 -12  -6   2    7.91    0.67
 -12  -6   2    7.53    0.84
  12  -6  -2    8.06    0.89
  12  -6  -2    8.50    0.91
  12   6  -2    7.96    0.70
 -11  -6   2    0.65    0.24
 -11  -6   2    0.62    0.27
  11  -6  -2    0.79    0.31
  11  -6  -2    0.58    0.28
  11   6  -2    0.34    0.24
 -10  -6   2    0.17    0.18
  10  -6  -2    0.40    0.23
 -10  -6   2    0.12    0.14
  10  -6  -2    0.11    0.18
  10   6  -2    0.07    0.18
 -10   6   2   -0.05    0.18
  -9  -6   2    3.44    0.41
  -9  -6   2    5.40    0.58
   9  -6  -2    4.79    0.55
   9  -6  -2    5.09    0.60
  -9   6   2    4.86    0.58
   9   6  -2    5.36    0.56
   8  -6  -2    0.23    0.19
  -8  -6   2    0.05    0.12
  -8  -6   2    0.02    0.13
   8  -6  -2    0.08    0.14
  -8   6   2    0.04    0.15
   8   6  -2    0.08    0.12
  -7  -6   2    3.35    0.40
  -7  -6   2    3.47    0.36
   7  -6  -2    2.09    0.31
   7  -6  -2    2.05    0.35
   7  -6  -2    2.22    0.33
  -7   6   2    2.68    0.39
   7   6  -2    2.55    0.32
   6  -6  -2    0.68    0.19
   6  -6  -2    0.52    0.18
  -6  -6   2    0.25    0.11
   6  -6  -2    0.31    0.15
  -6  -6   2    0.51    0.16
  -6   6   2    0.50    0.18
   6   6  -2    0.43    0.14
  -5  -6   2    7.82    0.42
  -5  -6   2    7.86    0.45
   5  -6  -2    7.45    0.49
   5  -6  -2    7.93    0.47
  -5  -6   2    8.03    0.45
   5  -6  -2    7.96    0.47
   5   6  -2    8.73    0.46
  -5   6   2    7.33    0.47
   4  -6  -2   96.49    3.25
  -4  -6   2   95.57    3.16
  -4  -6   2   96.41    3.17
   4  -6  -2   98.71    3.19
  -4  -6   2   96.49    3.13
   4  -6  -2   97.60    3.20
  -4   6   2  100.64    3.21
   4   6  -2   93.66    3.17
  -3  -6   2  106.00    3.38
  -3  -6   2  104.99    3.34
   3  -6  -2  103.55    3.39
   3  -6  -2  104.59    3.39
  -3  -6   2  108.94    3.36
   3  -6  -2  103.25    3.44
   3  -6  -2  102.62    3.38
  -3   6   2  105.26    3.39
   3   6  -2  106.05    3.39
   2  -6  -2  103.87    3.40
   2  -6  -2  104.74    3.44
   2  -6  -2  104.81    3.38
   2  -6  -2  107.98    3.40
  -2  -6   2  107.07    3.36
  -2  -6   2  108.51    3.35
   2   6  -2  109.13    3.41
  -2   6   2  106.46    3.37
   2   6  -2  106.07    3.33
   2   6  -2  107.02    3.39
  -1  -6   2    0.16    0.06
   1  -6  -2    0.03    0.06
   1  -6  -2    0.18    0.07
   1  -6  -2    0.13    0.07
   1  -6  -2    0.05    0.06
  -1  -6   2    0.23    0.05
   1  -6  -2    0.13    0.05
   1   6  -2    0.19    0.07
  -1   6   2    0.07    0.05
   1   6  -2    0.43    0.07
   0  -6   2   45.99    1.51
   0  -6  -2   45.63    1.45
   0  -6  -2   45.81    1.53
   0  -6   2   47.21    1.48
   0  -6  -2   46.71    1.53
   0  -6  -2   47.51    1.47
   0  -6  -2   45.85    1.46
   0  -6   2   46.87    1.50
   0  -6  -2   45.94    1.55
   0   6  -2   45.95    1.50
   0   6  -2   46.93    1.54
   0   6   2   47.11    1.53
  -1  -6  -2  210.99    6.65
   1  -6   2  207.44    6.58
  -1  -6  -2  219.00    6.57
  -1  -6  -2  214.82    6.65
  -1  -6  -2  212.91    6.57
  -1  -6  -2  209.55    6.60
  -1  -6  -2  210.82    6.55
   1  -6   2  214.06    6.55
  -1   6  -2  214.50    6.58
  -1   6  -2  213.36    6.65
  -2  -6  -2   22.74    0.83
  -2  -6  -2   22.69    0.89
   2  -6   2   23.11    0.83
   2  -6   2   23.02    0.77
  -2  -6  -2   21.83    0.81
  -2  -6  -2   21.74    0.89
  -2  -6  -2   21.89    0.79
   2  -6   2   23.52    0.83
   2   6   2   22.23    0.75
  -2   6  -2   24.10    0.91
   3  -6   2    0.66    0.12
   3  -6   2    0.68    0.12
  -3  -6  -2    0.57    0.10
  -3  -6  -2    0.57    0.14
  -3  -6  -2    0.54    0.11
   3  -6   2    0.59    0.09
  -3  -6  -2    0.54    0.13
  -3   6  -2    0.63    0.15
   3   6   2    0.54    0.09
   4  -6   2    0.41    0.11
   4  -6   2    0.45    0.13
  -4  -6  -2    0.30    0.12
  -4  -6  -2    0.22    0.13
   4  -6   2    0.49    0.13
  -4  -6  -2    0.38    0.10
  -4   6  -2    0.20    0.13
   4   6   2    0.29    0.09
   5  -6   2   16.69    0.75
  -5  -6  -2   16.19    0.84
   5  -6   2   17.05    0.79
   5  -6   2   15.61    0.74
  -5  -6  -2   16.52    0.71
  -5  -6  -2   15.66    0.80
  -5   6  -2   16.09    0.88
   5   6   2   17.37    0.71
   6  -6   2    0.98    0.22
  -6  -6  -2    0.74    0.21
   6  -6   2    0.65    0.18
   6  -6   2    1.10    0.21
  -6  -6  -2    0.37    0.18
  -6  -6  -2    0.50    0.14
  -6   6  -2    1.35    0.31
   6   6   2    0.59    0.16
   7  -6   2    0.07    0.13
  -7  -6  -2   -0.01    0.09
   7  -6   2    0.08    0.13
  -7  -6  -2    0.05    0.17
  -7  -6  -2    0.08    0.16
   7  -6   2    0.06    0.11
   7   6   2   -0.09    0.10
  -7   6  -2   -0.20    0.14
  -8  -6  -2    1.21    0.31
  -8  -6  -2    1.12    0.23
   8  -6   2    0.96    0.24
  -8  -6  -2    0.83    0.28
   8  -6   2    1.30    0.31
  -8   6  -2    0.86    0.31
   8   6   2    1.06    0.23
   9  -6   2    3.83    0.52
  -9  -6  -2    4.14    0.57
  -9  -6  -2    3.21    0.40
  -9  -6  -2    3.31    0.51
   9  -6   2    2.74    0.41
  -9   6  -2    2.64    0.39
  -9   6  -2    3.35    0.59
   9   6   2    3.87    0.45
 -10  -6  -2    8.03    0.86
 -10  -6  -2    6.53    0.53
  10  -6   2    7.07    0.73
 -10  -6  -2    5.30    0.68
  10   6   2    5.67    0.59
 -10   6  -2    6.72    0.57
 -10   6  -2    5.97    0.82
  11  -6   2    3.97    0.59
 -11  -6  -2    5.55    0.58
 -11  -6  -2    5.44    0.74
 -11  -6  -2    6.36    0.78
 -11   6  -2    4.71    0.56
 -11   6  -2    5.31    0.80
 -12  -6  -2    5.99    0.81
 -12  -6  -2    5.60    0.78
  12  -6   2    5.29    0.71
 -12  -6  -2    5.61    0.60
 -12   6  -2    6.73    0.94
 -12   6  -2    4.89    0.62
 -13  -6  -2    1.14    0.44
 -13   6  -2    0.77    0.50
 -14  -7   2    3.53    0.56
 -14   7   2    3.60    0.61
  14   7  -2    3.57    0.61
 -13  -7   2   -0.26    0.22
  13  -7  -2   -0.23    0.25
  13  -7  -2   -0.06    0.25
 -13  -7   2    0.21    0.24
  13   7  -2    0.18    0.27
  12  -7  -2    0.20    0.25
 -12  -7   2    0.01    0.19
  12  -7  -2   -0.23    0.23
 -12  -7   2    0.53    0.30
  12   7  -2    0.05    0.22
 -11  -7   2    1.73    0.40
 -11  -7   2    1.65    0.33
  11  -7  -2    1.79    0.41
  11  -7  -2    1.98    0.44
  11   7  -2    1.50    0.36
 -10  -7   2    0.25    0.21
 -10  -7   2    0.58    0.22
 -10  -7   2    0.43    0.24
  10  -7  -2    0.75    0.28
  10  -7  -2    0.26    0.24
 -10   7   2    0.24    0.24
  10   7  -2    0.34    0.21
   9  -7  -2    1.31    0.31
  -9  -7   2    1.46    0.27
  -9  -7   2    1.63    0.33
   9  -7  -2    0.96    0.32
  -9  -7   2    1.64    0.32
  -9   7   2    1.44    0.34
   9   7  -2    1.63    0.31
  -8  -7   2    0.43    0.20
  -8  -7   2    0.55    0.17
  -8  -7   2    0.17    0.15
   8  -7  -2    0.24    0.16
   8  -7  -2    0.34    0.20
   8   7  -2    0.29    0.16
  -8   7   2    0.34    0.20
  -7  -7   2   22.38    0.98
   7  -7  -2   21.59    1.09
  -7  -7   2   22.34    1.03
   7  -7  -2   23.00    1.06
   7  -7  -2   21.33    1.05
  -7  -7   2   22.92    1.05
  -7   7   2   25.88    1.14
   7   7  -2   22.52    1.02
   6  -7  -2   10.19    0.59
   6  -7  -2    8.65    0.56
  -6  -7   2    9.82    0.52
  -6  -7   2    9.79    0.57
  -6  -7   2   10.05    0.57
   6  -7  -2    9.74    0.61
   6   7  -2   10.21    0.56
  -6   7   2    9.93    0.61
   5  -7  -2   21.36    0.92
  -5  -7   2   21.76    0.90
   5  -7  -2   21.34    0.92
   5  -7  -2   21.95    0.98
  -5  -7   2   21.94    0.87
  -5  -7   2   21.48    0.91
   5   7  -2   22.07    0.91
  -5   7   2   20.24    0.93
   4  -7  -2    1.29    0.20
   4  -7  -2    1.75    0.22
  -4  -7   2    1.26    0.16
   4  -7  -2    1.59    0.24
  -4  -7   2    1.32    0.18
  -4  -7   2    1.16    0.18
   4   7  -2    1.20    0.17
  -4   7   2    1.09    0.18
   3  -7  -2   41.64    1.46
   3  -7  -2   39.66    1.44
   3  -7  -2   38.74    1.49
  -3  -7   2   42.85    1.42
  -3  -7   2   43.16    1.42
   3  -7  -2   41.13    1.46
   3   7  -2   43.11    1.46
  -3   7   2   40.63    1.45
  -2  -7   2    6.40    0.31
   2  -7  -2    6.53    0.34
   2  -7  -2    6.90    0.34
   2  -7  -2    7.11    0.24
   2  -7  -2    7.16    0.33
  -2  -7   2    6.68    0.31
   2  -7  -2    6.87    0.37
  -2   7   2    6.45    0.32
   2   7  -2    6.38    0.30
   2   7  -2    6.60    0.34
   2   7  -2    7.37    0.35
   1  -7  -2   14.05    0.55
   1  -7  -2   14.53    0.56
  -1  -7   2   12.92    0.52
  -1  -7   2   14.30    0.51
   1  -7  -2   14.15    0.47
   1  -7  -2   14.35    0.51
   1  -7  -2   14.35    0.58
  -1   7   2   13.79    0.53
   1   7  -2   13.51    0.55
   1   7  -2   13.67    0.52
   0  -7   2    0.73    0.09
   0  -7  -2    1.18    0.13
   0  -7  -2    1.04    0.13
   0  -7   2    1.00    0.11
   0  -7  -2    1.05    0.08
   0  -7   2    0.78    0.09
   0  -7  -2    1.17    0.13
   0  -7  -2    1.23    0.07
   0   7   2    1.08    0.12
   0   7  -2    0.79    0.11
   0   7  -2    0.81    0.10
  -1  -7  -2   69.76    2.27
  -1  -7  -2   69.58    2.36
   1  -7   2   74.00    2.26
   1  -7   2   70.85    2.32
  -1  -7  -2   72.75    2.33
  -1  -7  -2   70.16    2.37
  -1  -7  -2   69.72    2.29
   1  -7   2   75.69    2.31
  -1  -7  -2   70.13    2.29
  -1   7  -2   75.70    2.37
  -1   7  -2   72.46    2.29
  -2  -7  -2    0.06    0.06
   2  -7   2    0.27    0.06
   2  -7   2    0.20    0.07
   2  -7   2    0.35    0.09
  -2  -7  -2    0.04    0.07
  -2  -7  -2    0.03    0.07
  -2  -7  -2    0.10    0.05
  -2  -7  -2    0.03    0.04
  -2  -7  -2    0.15    0.04
   2   7   2    0.04    0.03
  -2   7  -2    0.35    0.11
   3  -7   2    2.73    0.21
  -3  -7  -2    2.47    0.19
  -3  -7  -2    2.31    0.17
   3  -7   2    2.05    0.15
   3  -7   2    2.60    0.21
  -3  -7  -2    1.55    0.22
  -3  -7  -2    2.24    0.26
  -3   7  -2    1.91    0.25
   3   7   2    2.10    0.15
   4  -7   2   13.87    0.60
  -4  -7  -2   16.64    0.75
  -4  -7  -2   16.10    0.64
   4  -7   2   14.25    0.66
   4  -7   2   15.11    0.67
  -4  -7  -2   15.05    0.65
  -4  -7  -2   15.58    0.75
  -4   7  -2   14.10    0.77
   4   7   2   15.88    0.61
  -5  -7  -2  141.12    4.86
  -5  -7  -2  143.73    4.73
  -5  -7  -2  141.78    4.89
   5  -7   2  153.73    4.80
   5  -7   2  146.22    4.83
   5  -7   2  150.87    4.79
  -5   7  -2  155.74    5.00
   5   7   2  145.76    4.70
  -6  -7  -2    0.30    0.18
  -6  -7  -2    0.20    0.15
   6  -7   2    0.75    0.20
  -6  -7  -2    0.27    0.12
   6  -7   2    0.47    0.15
   6  -7   2    0.71    0.18
   6   7   2    0.29    0.12
  -6   7  -2    0.59    0.24
  -7  -7  -2    0.98    0.27
  -7  -7  -2    0.48    0.16
  -7  -7  -2    0.62    0.23
   7  -7   2    0.63    0.21
   7  -7   2    0.66    0.21
   7  -7   2    0.60    0.19
   7   7   2    0.80    0.19
  -7   7  -2    0.43    0.23
  -8  -7  -2    9.04    0.71
  -8  -7  -2    9.75    0.58
   8  -7   2    7.61    0.58
  -8  -7  -2    8.03    0.64
   8  -7   2    8.64    0.64
   8  -7   2    8.15    0.57
  -8   7  -2    9.44    0.78
   8   7   2    9.10    0.57
   9  -7   2   11.05    0.78
  -9  -7  -2   12.54    0.87
   9  -7   2   11.06    0.74
  -9  -7  -2    9.95    0.65
  -9  -7  -2   12.80    0.86
   9   7   2   10.78    0.69
  -9   7  -2   10.60    0.90
 -10  -7  -2    0.28    0.24
 -10  -7  -2    0.16    0.26
  10  -7   2    0.13    0.23
 -10  -7  -2    0.22    0.19
 -10   7  -2    0.32    0.30
 -10   7  -2    0.04    0.17
  10   7   2    0.37    0.21
 -11  -7  -2    0.63    0.33
 -11  -7  -2    0.41    0.31
  11  -7   2    0.45    0.27
 -11  -7  -2    0.85    0.26
 -11   7  -2    0.08    0.29
 -11   7  -2    0.45    0.24
 -12  -7  -2    4.85    0.73
  12  -7   2    3.57    0.62
 -12  -7  -2    2.91    0.59
 -12  -7  -2    3.95    0.50
 -12   7  -2    3.02    0.48
 -12   7  -2    5.18    0.85
 -13  -7  -2    2.17    0.58
 -14   8   2    1.77    0.46
  13  -8  -2    1.14    0.44
 -13  -8   2    1.70    0.38
  13  -8  -2    1.49    0.47
 -13  -8   2    2.09    0.51
  13   8  -2    1.07    0.36
 -12  -8   2    2.16    0.46
  12  -8  -2    1.53    0.44
 -12  -8   2    1.15    0.31
  12  -8  -2    2.26    0.52
  12   8  -2    1.11    0.35
  11  -8  -2    1.57    0.40
 -11  -8   2    0.87    0.25
 -11  -8   2    0.82    0.30
  11  -8  -2    1.00    0.33
  11   8  -2    1.22    0.34
 -10  -8   2    1.07    0.31
 -10  -8   2    0.90    0.28
  10  -8  -2    1.49    0.37
 -10  -8   2    0.39    0.19
  10  -8  -2    1.39    0.36
  10   8  -2    0.78    0.26
 -10   8   2    1.46    0.43
   9  -8  -2    3.49    0.47
  -9  -8   2    3.55    0.48
   9  -8  -2    3.05    0.47
  -9  -8   2    3.77    0.43
  -9  -8   2    2.62    0.41
  -9   8   2    4.33    0.58
   9   8  -2    3.46    0.44
   8  -8  -2    0.04    0.16
   8  -8  -2    0.34    0.20
  -8  -8   2    0.10    0.12
  -8  -8   2    0.27    0.16
  -8  -8   2    0.14    0.16
   8  -8  -2   -0.04    0.15
   8   8  -2    0.42    0.18
  -8   8   2    0.15    0.19
   7  -8  -2    1.41    0.27
   7  -8  -2    1.19    0.25
  -7  -8   2    0.57    0.18
   7  -8  -2    0.81    0.23
  -7  -8   2    0.88    0.22
  -7  -8   2    0.62    0.17
   7   8  -2    0.58    0.19
  -7   8   2    1.36    0.30
  -6  -8   2    8.28    0.50
  -6  -8   2    8.32    0.51
  -6  -8   2    8.90    0.48
   6  -8  -2    7.40    0.54
   6  -8  -2    6.86    0.49
   6  -8  -2    7.14    0.50
  -6   8   2    7.71    0.54
   6   8  -2    7.71    0.48
  -5  -8   2    0.69    0.14
   5  -8  -2    1.07    0.21
   5  -8  -2    0.76    0.18
   5  -8  -2    0.97    0.21
  -5  -8   2    0.89    0.18
  -5  -8   2    0.88    0.17
   5   8  -2    0.69    0.15
  -5   8   2    0.85    0.19
  -4  -8   2    1.57    0.22
  -4  -8   2    1.67    0.19
   4  -8  -2    1.48    0.20
   4  -8  -2    1.68    0.26
   4  -8  -2    1.60    0.22
  -4  -8   2    1.49    0.19
   4  -8  -2    1.22    0.19
  -4   8   2    1.51    0.22
   4   8  -2    1.77    0.21
  -3  -8   2    6.32    0.32
   3  -8  -2    4.87    0.35
   3  -8  -2    5.93    0.35
   3  -8  -2    5.71    0.34
   3  -8  -2    5.74    0.33
  -3  -8   2    6.34    0.33
   3  -8  -2    5.93    0.25
   3   8  -2    6.14    0.34
   3   8  -2    6.19    0.30
  -3   8   2    5.43    0.33
  -2  -8   2  101.97    3.17
   2  -8  -2   99.60    3.25
   2  -8  -2   98.95    3.09
  -2  -8   2  100.56    3.18
   2  -8  -2   96.29    3.17
   2  -8  -2   99.13    3.21
   2  -8  -2  105.14    3.23
   2   8  -2   93.88    3.20
   2   8  -2  100.99    3.21
  -2   8   2   97.26    3.18
   2   8  -2  100.92    3.16
  -1  -8   2   15.64    0.58
   1  -8  -2   15.10    0.53
   1  -8  -2   15.85    0.56
   1  -8  -2   14.37    0.62
   1  -8  -2   16.16    0.62
  -1  -8   2   15.01    0.58
   1  -8  -2   15.10    0.61
  -1  -8   2   15.64    0.57
  -1   8   2   15.50    0.59
   1   8  -2   14.71    0.57
   1   8  -2   15.45    0.61
   0  -8  -2    3.61    0.22
   0  -8   2    3.87    0.19
   0  -8   2    3.72    0.21
   0  -8   2    3.75    0.21
   0  -8  -2    3.74    0.16
   0  -8  -2    3.97    0.18
   0  -8  -2    3.57    0.24
   0  -8  -2    3.65    0.22
   0   8   2    3.86    0.23
   0   8  -2    3.84    0.21
   0   8  -2    3.56    0.23
   1  -8   2   23.62    0.82
  -1  -8  -2   22.71    0.88
  -1  -8  -2   21.65    0.88
  -1  -8  -2   22.94    0.84
   1  -8   2   23.99    0.85
  -1  -8  -2   21.85    0.78
   1  -8   2   23.97    0.78
  -1  -8  -2   21.45    0.81
   1   8   2   23.09    0.87
  -1   8  -2   24.55    0.89
  -2  -8  -2   53.88    1.81
  -2  -8  -2   54.87    1.88
   2  -8   2   54.58    1.82
  -2  -8  -2   53.76    1.76
  -2  -8  -2   52.77    1.79
   2  -8   2   54.85    1.74
  -2  -8  -2   53.06    1.69
  -2  -8  -2   53.94    1.88
  -2   8  -2   56.40    1.90
   2   8   2   52.31    1.69
  -3  -8  -2    1.02    0.18
   3  -8   2    0.77    0.14
   3  -8   2    0.87    0.15
   3  -8   2    0.88    0.12
  -3  -8  -2    0.82    0.14
  -3  -8  -2    0.90    0.17
  -3  -8  -2    0.77    0.12
  -3   8  -2    0.87    0.19
   3   8   2    0.81    0.10
   4  -8   2    3.88    0.25
   4  -8   2    4.08    0.30
   4  -8   2    4.08    0.30
  -4  -8  -2    4.24    0.35
  -4  -8  -2    4.19    0.29
  -4  -8  -2    3.88    0.27
  -4  -8  -2    3.80    0.39
   4   8   2    4.50    0.25
  -4   8  -2    4.45    0.46
  -5  -8  -2   90.09    2.98
  -5  -8  -2   86.10    2.95
  -5  -8  -2   85.86    3.08
   5  -8   2   91.79    3.08
   5  -8   2   92.15    3.03
   5  -8   2   92.25    3.03
  -5  -8  -2   88.65    3.12
   5   8   2   86.01    2.92
  -5   8  -2   89.31    3.19
   6  -8   2   12.16    0.65
   6  -8   2   11.75    0.68
  -6  -8  -2   10.21    0.66
   6  -8   2   11.16    0.62
  -6  -8  -2   10.67    0.57
  -6  -8  -2   10.62    0.68
  -6   8  -2   12.19    0.79
   6   8   2   10.18    0.55
  -7  -8  -2   12.81    0.66
  -7  -8  -2   13.32    0.80
   7  -8   2   12.32    0.72
   7  -8   2   13.18    0.77
   7  -8   2   12.28    0.70
  -7  -8  -2   11.37    0.77
   7   8   2   12.96    0.66
  -7   8  -2   13.07    0.89
   8  -8   2    0.23    0.16
   8  -8   2    0.45    0.20
  -8  -8  -2    0.41    0.22
  -8  -8  -2    0.28    0.15
  -8  -8  -2    0.12    0.18
   8  -8   2    0.14    0.17
  -8   8  -2    0.30    0.27
   8   8   2    0.43    0.16
   9  -8   2    1.45    0.34
  -9  -8  -2    1.97    0.32
  -9  -8  -2    1.97    0.41
   9  -8   2    1.13    0.30
  -9  -8  -2    2.31    0.46
   9   8   2    1.86    0.33
  -9   8  -2    1.65    0.45
  10  -8   2    0.14    0.22
 -10  -8  -2    0.10    0.24
 -10  -8  -2    0.06    0.16
 -10  -8  -2    0.04    0.23
 -10   8  -2    0.26    0.19
 -10   8  -2    0.00    0.26
 -11  -8  -2   10.88    0.73
 -11  -8  -2   11.80    0.92
 -11  -8  -2   11.63    0.94
  11  -8   2   10.45    0.87
 -11   8  -2   12.68    1.27
 -11   8  -2   10.11    0.76
 -12  -8  -2    6.58    0.59
  12  -8   2    6.90    0.82
 -12  -8  -2    6.01    0.81
 -12  -8  -2    6.85    0.88
 -12   8  -2    7.29    0.66
 -12   8  -2    8.93    1.12
 -13  -8  -2    3.72    0.81
  13  -9  -2    1.18    0.43
 -13  -9   2    1.12    0.38
  13  -9  -2    1.03    0.42
 -13  -9   2    2.11    0.41
  13   9  -2    0.94    0.35
  12  -9  -2    1.01    0.39
  12  -9  -2    0.79    0.37
 -12  -9   2    1.29    0.37
 -12  -9   2    1.01    0.31
  12   9  -2    0.93    0.31
  11  -9  -2    0.17    0.23
 -11  -9   2    0.06    0.16
  11  -9  -2   -0.30    0.17
 -11  -9   2   -0.13    0.15
  11   9  -2   -0.05    0.18
 -10  -9   2   11.21    0.71
 -10  -9   2   11.23    0.79
  10  -9  -2   10.26    0.82
 -10  -9   2   11.09    0.79
  10  -9  -2   11.04    0.81
  10   9  -2   11.46    0.77
   9  -9  -2    0.16    0.21
  -9  -9   2    0.02    0.17
  -9  -9   2    0.16    0.17
   9  -9  -2    0.20    0.19
  -9  -9   2    0.02    0.13
  -9   9   2    0.08    0.20
   9   9  -2    0.16    0.17
  -8  -9   2    3.28    0.39
   8  -9  -2    2.63    0.39
   8  -9  -2    2.98    0.45
  -8  -9   2    3.76    0.46
  -8  -9   2    3.76    0.46
   8  -9  -2    3.03    0.42
  -8   9   2    3.01    0.44
   8   9  -2    2.81    0.37
   7  -9  -2    0.48    0.19
  -7  -9   2    0.37    0.14
  -7  -9   2    0.64    0.19
   7  -9  -2    0.62    0.21
  -7  -9   2    0.37    0.17
   7  -9  -2    0.41    0.20
  -7   9   2    0.32    0.19
   7   9  -2    0.65    0.19
  -6  -9   2   14.78    0.76
  -6  -9   2   15.50    0.75
   6  -9  -2   15.20    0.77
  -6  -9   2   14.54    0.70
   6  -9  -2   14.67    0.82
   6  -9  -2   13.47    0.75
  -6   9   2   15.68    0.82
   6   9  -2   16.27    0.75
   5  -9  -2   12.68    0.71
  -5  -9   2   12.65    0.63
   5  -9  -2   13.77    0.68
  -5  -9   2   12.88    0.65
   5  -9  -2   13.69    0.68
  -5  -9   2   12.23    0.60
   5   9  -2   14.94    0.67
  -5   9   2   13.06    0.69
  -4  -9   2   67.38    2.24
  -4  -9   2   68.88    2.23
   4  -9  -2   65.46    2.34
   4  -9  -2   65.64    2.27
   4  -9  -2   63.54    2.28
   4  -9  -2   63.70    2.26
   4   9  -2   69.36    2.26
  -4   9   2   63.90    2.29
   3  -9  -2    2.43    0.27
   3  -9  -2    2.42    0.15
  -3  -9   2    2.49    0.20
   3  -9  -2    2.90    0.24
   3  -9  -2    2.70    0.22
  -3  -9   2    2.42    0.20
   3  -9  -2    2.55    0.22
   3   9  -2    2.32    0.20
   3   9  -2    2.78    0.23
   3   9  -2    2.53    0.19
  -3   9   2    2.62    0.26
   2  -9  -2   67.69    2.20
   2  -9  -2   69.10    2.31
   2  -9  -2   65.23    2.29
  -2  -9   2   71.28    2.26
   2  -9  -2   70.31    2.27
  -2  -9   2   70.79    2.27
   2  -9  -2   65.98    2.34
   2   9  -2   70.45    2.31
  -2   9   2   70.07    2.28
   2   9  -2   72.25    2.30
   2   9  -2   69.79    2.25
  -1  -9   2   10.81    0.45
   1  -9  -2   10.82    0.50
   1  -9  -2   11.74    0.44
  -1  -9   2   10.97    0.46
   1  -9  -2   11.45    0.42
   1  -9  -2   10.86    0.48
   1  -9  -2   10.82    0.49
  -1  -9   2   10.97    0.46
   1   9  -2   10.60    0.48
  -1   9   2   10.60    0.46
   1   9  -2   11.45    0.46
   0  -9   2    0.16    0.06
   0  -9  -2    0.27    0.05
   0  -9   2    0.16    0.06
   0  -9  -2    0.22    0.07
   0  -9  -2    0.17    0.07
   0  -9   2    0.20    0.06
   0  -9  -2    0.19    0.05
   0  -9  -2    0.17    0.08
   0   9  -2    0.19    0.08
   0   9   2    0.13    0.07
   0   9  -2    0.32    0.08
  -1  -9  -2   48.11    1.74
   1  -9   2   52.57    1.69
  -1  -9  -2   49.59    1.71
  -1  -9  -2   49.90    1.64
   1  -9   2   51.17    1.71
   1  -9   2   53.36    1.64
  -1  -9  -2   50.24    1.68
  -1  -9  -2   49.52    1.58
   1   9   2   49.85    1.73
  -1   9  -2   52.91    1.75
  -2  -9  -2    1.08    0.13
   2  -9   2    2.09    0.18
  -2  -9  -2    1.06    0.15
   2  -9   2    1.82    0.16
  -2  -9  -2    1.06    0.17
   2  -9   2    1.91    0.14
  -2  -9  -2    1.48    0.21
  -2  -9  -2    1.30    0.09
  -2   9  -2    1.72    0.22
  -3  -9  -2    7.74    0.47
  -3  -9  -2    7.81    0.41
   3  -9   2    7.80    0.42
   3  -9   2    7.13    0.40
  -3  -9  -2    7.41    0.46
  -3  -9  -2    7.94    0.38
   3  -9   2    7.40    0.35
   3   9   2    8.00    0.32
  -3   9  -2    8.02    0.50
   4  -9   2   29.22    1.09
  -4  -9  -2   31.25    1.27
   4  -9   2   30.40    1.17
   4  -9   2   29.93    1.18
  -4  -9  -2   31.01    1.16
  -4  -9  -2   31.57    1.25
  -4  -9  -2   30.33    1.12
  -4   9  -2   29.69    1.30
   4   9   2   31.51    1.08
   5  -9   2   12.96    0.63
   5  -9   2   12.80    0.67
  -5  -9  -2   10.80    0.56
   5  -9   2   12.08    0.54
  -5  -9  -2   10.20    0.63
   5  -9   2   11.46    0.61
  -5  -9  -2   10.70    0.55
  -5  -9  -2   11.51    0.68
   5   9   2   10.04    0.51
  -5   9  -2   13.09    0.76
  -6  -9  -2    2.36    0.27
   6  -9   2    3.97    0.41
   6  -9   2    3.36    0.41
  -6  -9  -2    2.56    0.39
  -6  -9  -2    3.03    0.33
  -6  -9  -2    2.27    0.34
   6  -9   2    2.95    0.36
  -6   9  -2    2.98    0.44
   6   9   2    2.79    0.29
  -7  -9  -2    5.06    0.39
   7  -9   2    5.60    0.56
   7  -9   2    5.47    0.46
  -7  -9  -2    4.87    0.53
  -7  -9  -2    5.00    0.55
   7  -9   2    4.79    0.42
   7   9   2    5.15    0.39
  -7   9  -2    4.28    0.57
  -8  -9  -2   15.61    0.93
   8  -9   2   15.09    0.90
  -8  -9  -2   16.01    0.96
  -8  -9  -2   14.14    0.76
   8  -9   2   15.34    0.87
   8  -9   2   15.85    0.84
   8   9   2   14.56    0.77
  -8   9  -2   14.27    1.01
   9  -9   2    0.49    0.25
  -9  -9  -2    0.70    0.30
  -9  -9  -2    0.79    0.31
  -9  -9  -2    0.27    0.16
   9  -9   2    0.40    0.23
  -9   9  -2    0.48    0.29
   9   9   2    0.20    0.20
 -10  -9  -2    1.30    0.37
 -10  -9  -2    1.24    0.28
  10  -9   2    0.63    0.29
 -10  -9  -2    0.80    0.32
 -10  -9  -2    1.21    0.28
 -10   9  -2    0.81    0.38
 -11  -9  -2   -0.12    0.15
 -11  -9  -2    0.14    0.20
 -11  -9  -2    0.11    0.26
  11  -9   2    0.19    0.26
 -11  -9  -2   -0.15    0.22
 -11   9  -2    0.09    0.32
 -11   9  -2   -0.30    0.15
 -12  -9  -2    0.64    0.35
 -12  -9  -2   -0.06    0.27
 -12  -9  -2    0.54    0.25
  12  -9   2    0.22    0.27
 -12  -9  -2    0.19    0.24
 -12   9  -2    0.59    0.27
 -12   9  -2    0.11    0.35
 -13 -10   2    3.91    0.55
 -13 -10   2    3.28    0.60
  13 -10  -2    4.38    0.71
  13 -10  -2    4.24    0.68
  13  10  -2    4.06    0.81
 -12 -10   2    1.77    0.42
 -12 -10   2    2.37    0.42
  12 -10  -2    1.83    0.46
  12 -10  -2    2.26    0.52
  12  10  -2    2.74    0.48
 -11 -10   2   15.06    0.90
  11 -10  -2   16.50    1.06
  11 -10  -2   13.92    1.05
 -11 -10   2   14.88    0.98
  11  10  -2   13.87    0.90
  10 -10  -2    3.25    0.55
 -10 -10   2    4.94    0.59
 -10 -10   2    3.90    0.54
  10 -10  -2    4.25    0.58
 -10 -10   2    3.35    0.43
  10  10  -2    4.12    0.53
  -9 -10   2    0.15    0.15
   9 -10  -2    0.11    0.16
  -9 -10   2   -0.03    0.14
  -9 -10   2    0.02    0.16
   9 -10  -2    0.16    0.21
  -9  10   2    0.21    0.19
   9  10  -2    0.20    0.17
  -8 -10   2    2.86    0.36
  -8 -10   2    3.38    0.45
   8 -10  -2    3.44    0.48
   8 -10  -2    3.15    0.43
  -8 -10   2    3.25    0.42
   8 -10  -2    2.75    0.41
  -8  10   2    3.45    0.51
   8  10  -2    3.39    0.41
  -7 -10   2   25.82    1.17
  -7 -10   2   26.86    1.13
   7 -10  -2   25.55    1.20
   7 -10  -2   27.68    1.24
   7 -10  -2   27.09    1.29
  -7 -10   2   27.78    1.21
   7  10  -2   27.49    1.17
  -7  10   2   27.51    1.29
   6 -10  -2    0.48    0.17
   6 -10  -2    0.33    0.16
  -6 -10   2    0.19    0.13
  -6 -10   2    0.38    0.16
  -6 -10   2    0.38    0.13
   6 -10  -2    0.28    0.16
   6  10  -2    0.21    0.12
  -6  10   2    0.27    0.15
  -5 -10   2    1.36    0.20
   5 -10  -2    1.52    0.24
  -5 -10   2    1.45    0.24
   5 -10  -2    1.59    0.27
  -5 -10   2    1.58    0.23
   5 -10  -2    1.31    0.23
   5  10  -2    1.51    0.23
  -5  10   2    1.13    0.23
   4 -10  -2    0.14    0.10
   4 -10  -2    0.07    0.09
  -4 -10   2    0.15    0.08
   4 -10  -2    0.05    0.11
  -4 -10   2    0.28    0.11
   4 -10  -2    0.14    0.06
   4 -10  -2    0.26    0.11
   4  10  -2    0.13    0.09
  -4  10   2    0.18    0.11
   3 -10  -2    1.94    0.23
   3 -10  -2    2.48    0.21
   3 -10  -2    2.59    0.27
   3 -10  -2    1.86    0.14
   3 -10  -2    1.83    0.25
  -3 -10   2    2.16    0.19
  -3 -10   2    2.66    0.21
   3  10  -2    2.24    0.23
   3  10  -2    2.55    0.27
  -3  10   2    1.89    0.22
   3  10  -2    2.47    0.19
  -2 -10   2   21.50    0.79
  -2 -10   2   21.82    0.80
   2 -10  -2   20.08    0.79
   2 -10  -2   20.57    0.82
   2 -10  -2   21.58    0.88
   2 -10  -2   20.35    0.74
   2 -10  -2   21.34    0.84
   2  10  -2   21.60    0.79
   2  10  -2   21.36    0.84
  -2  10   2   20.57    0.81
  -1 -10   2    2.74    0.19
  -1 -10   2    2.24    0.17
  -1 -10   2    2.46    0.17
   1 -10  -2    2.42    0.21
   1 -10  -2    2.18    0.19
   1 -10  -2    2.38    0.23
   1 -10  -2    2.34    0.16
   1 -10  -2    2.12    0.14
  -1  10   2    1.95    0.18
   1  10  -2    2.87    0.22
   1  10  -2    2.51    0.21
   0 -10  -2   22.69    0.79
   0 -10  -2   23.40    0.87
   0 -10   2   22.80    0.84
   0 -10   2   21.73    0.83
   0 -10  -2   23.76    0.78
   0 -10  -2   22.77    0.88
   0 -10  -2   22.63    0.86
   0 -10   2   22.87    0.82
   0  10   2   23.60    0.87
   0  10  -2   23.33    0.88
  -1 -10  -2    0.08    0.07
   1 -10   2    0.05    0.05
  -1 -10  -2    0.13    0.05
  -1 -10  -2    0.12    0.04
   1 -10   2    0.12    0.07
  -1 -10  -2    0.16    0.07
   1 -10   2    0.35    0.07
  -1 -10  -2    0.20    0.09
   1  10   2    0.33    0.10
  -1  10  -2    0.07    0.08
  -2 -10  -2   27.87    1.01
  -2 -10  -2   28.95    1.07
   2 -10   2   29.01    1.05
  -2 -10  -2   28.71    1.13
   2 -10   2   30.09    1.09
   2 -10   2   28.75    0.99
  -2 -10  -2   29.02    0.93
  -2 -10  -2   28.80    1.12
   2  10   2   27.95    1.10
  -2  10  -2   28.96    1.14
   3 -10   2   25.93    1.02
   3 -10   2   26.96    1.05
   3 -10   2   27.50    0.96
  -3 -10  -2   27.16    1.09
  -3 -10  -2   24.83    1.08
  -3 -10  -2   26.51    0.98
  -3 -10  -2   26.82    1.02
  -3  10  -2   27.21    1.13
   3  10   2   26.69    0.90
   4 -10   2    5.15    0.35
  -4 -10  -2    4.32    0.36
   4 -10   2    4.60    0.34
  -4 -10  -2    4.35    0.29
  -4 -10  -2    4.51    0.38
   4 -10   2    4.61    0.28
  -4 -10  -2    4.17    0.32
   4  10   2    4.21    0.25
  -4  10  -2    3.93    0.44
  -5 -10  -2   18.91    0.83
  -5 -10  -2   20.09    0.98
   5 -10   2   20.74    0.96
   5 -10   2   22.46    0.95
  -5 -10  -2   19.62    0.96
   5 -10   2   20.56    0.83
  -5 -10  -2   19.16    0.86
   5 -10   2   21.91    0.92
  -5  10  -2   21.17    1.06   5  10   2   18.60    0.78
  -6 -10  -2    0.39    0.19
   6 -10   2    0.45    0.18
   6 -10   2    0.75    0.22
   6 -10   2    0.59    0.19
  -6 -10  -2    0.28    0.12
  -6 -10  -2    0.29    0.17
  -6 -10  -2    0.34    0.14
   6  10   2    0.26    0.12
  -6  10  -2    0.37    0.23
  -7 -10  -2    0.11    0.16
   7 -10   2    0.06    0.12
   7 -10   2    0.02    0.13
  -7 -10  -2    0.07    0.13
  -7 -10  -2   -0.03    0.13
  -7 -10  -2    0.25    0.13
   7 -10   2    0.04    0.13
  -7  10  -2    0.01    0.19
   7  10   2    0.25    0.14
  -8 -10  -2    0.64    0.26
  -8 -10  -2    0.56    0.23
  -8 -10  -2    0.80    0.23
   8 -10   2    0.92    0.26
  -8 -10  -2    0.68    0.20
   8 -10   2    1.19    0.31
   8 -10   2    0.91    0.24
  -8  10  -2    1.09    0.34
   8  10   2    0.64    0.19
  -9 -10  -2    0.41    0.28
  -9 -10  -2    0.43    0.17
  -9 -10  -2    0.32    0.18
  -9 -10  -2    0.55    0.26
   9 -10   2    0.33    0.25
   9 -10   2    0.32    0.22
  -9  10  -2    0.71    0.34
 -10 -10  -2   10.22    0.86
 -10 -10  -2   10.65    0.84
 -10 -10  -2    9.55    0.65
  10 -10   2    8.45    0.76
 -10 -10  -2    8.89    0.64
 -10  10  -2    9.75    1.06
  11 -10   2    3.21    0.59
 -11 -10  -2    2.85    0.41
 -11 -10  -2    2.84    0.54
 -11 -10  -2    3.72    0.63
 -11 -10  -2    3.90    0.49
 -11  10  -2    2.61    0.62
 -11  10  -2    3.50    0.52
 -12 -10  -2    2.55    0.58
 -12 -10  -2    2.99    0.45
 -12 -10  -2    2.73    0.58
 -12 -10  -2    4.76    0.57
  12 -10   2    2.68    0.57
 -12  10  -2    2.57    0.49
 -12  10  -2    1.70    0.54
  13 -11  -2   -0.13    0.31
 -13 -11   2    0.11    0.27
 -13 -11   2    0.16    0.23
  13 -11  -2    0.45    0.34
  12 -11  -2    0.11    0.29
 -12 -11   2    0.04    0.19
 -12 -11   2    0.38    0.25
  12 -11  -2    0.18    0.31
  12  11  -2    0.33    0.25
 -11 -11   2    0.16    0.18
 -11 -11   2    0.23    0.24
  11 -11  -2    0.47    0.29
  11 -11  -2    0.11    0.26
  11  11  -2    0.00    0.18
 -10 -11   2    1.93    0.41
  10 -11  -2    0.96    0.32
  10 -11  -2    1.02    0.36
 -10 -11   2    1.41    0.35
 -10 -11   2    1.87    0.34
  10  11  -2    1.82    0.36
   9 -11  -2   -0.14    0.14
  -9 -11   2    0.09    0.14
   9 -11  -2    0.12    0.18
  -9 -11   2    0.02    0.15
   9 -11  -2   -0.02    0.17
  -9 -11   2    0.27    0.19
   9  11  -2    0.01    0.14
  -9  11   2   -0.10    0.17
   8 -11  -2    3.92    0.49
  -8 -11   2    3.66    0.40
   8 -11  -2    2.61    0.41
   8 -11  -2    3.35    0.51
  -8 -11   2    3.27    0.43
  -8 -11   2    3.63    0.45
  -8  11   2    3.43    0.50
   8  11  -2    3.52    0.41
  -7 -11   2    9.34    0.62
   7 -11  -2   11.10    0.75
   7 -11  -2   10.62    0.67
   7 -11  -2   12.33    0.72
  -7 -11   2   10.14    0.66
  -7 -11   2   10.88    0.61
   7  11  -2   10.57    0.63
  -7  11   2   11.37    0.75
   6 -11  -2   -0.05    0.11
   6 -11  -2    0.05    0.11
  -6 -11   2    0.00    0.11
  -6 -11   2   -0.01    0.09
   6 -11  -2    0.10    0.13
  -6 -11   2    0.08    0.11
   6  11  -2    0.11    0.11
  -6  11   2    0.07    0.13
   5 -11  -2    9.40    0.60
   5 -11  -2    8.81    0.53
  -5 -11   2    8.37    0.47
  -5 -11   2    7.66    0.48
   5 -11  -2    8.78    0.53
  -5  11   2    9.23    0.57
   5  11  -2    8.43    0.49
   4 -11  -2   10.91    0.60
   4 -11  -2   11.36    0.47
  -4 -11   2   11.76    0.57
   4 -11  -2   11.96    0.59
   4 -11  -2   11.73    0.65
   4 -11  -2   11.64    0.59
  -4 -11   2   12.10    0.56
   4  11  -2   11.95    0.54
   4  11  -2   11.77    0.57
  -4  11   2   10.78    0.60
  -3 -11   2    2.18    0.23
   3 -11  -2    2.39    0.29
   3 -11  -2    2.00    0.24
   3 -11  -2    2.28    0.16
   3 -11  -2    1.79    0.22
  -3 -11   2    2.12    0.20
   3 -11  -2    2.27    0.25
   3  11  -2    2.29    0.20
   3  11  -2    2.18    0.25
   3  11  -2    2.40    0.21
  -3  11   2    2.22    0.26
  -2 -11   2    0.65    0.13
   2 -11  -2    0.71    0.10
   2 -11  -2    0.83    0.15
  -2 -11   2    0.67    0.11
   2 -11  -2    0.56    0.14
  -2 -11   2    0.69    0.13
   2 -11  -2    0.69    0.14
   2 -11  -2    0.63    0.12
   2  11  -2    0.52    0.12
  -2  11   2    0.49    0.11
   1 -11  -2   22.83    0.87
   1 -11  -2   25.24    0.86
  -1 -11   2   24.04    0.90
  -1 -11   2   25.32    0.91
   1 -11  -2   24.80    0.94
   1 -11  -2   24.80    0.95
   1 -11  -2   24.31    0.96
  -1 -11   2   24.79    0.90
  -1  11   2   24.87    0.93
   1  11  -2   25.50    0.95
   0 -11  -2    4.01    0.26
   0 -11   2    4.03    0.25
   0 -11  -2    4.03    0.21
   0 -11   2    3.99    0.23
   0 -11  -2    3.45    0.26
   0 -11  -2    4.13    0.26
   0 -11   2    3.83    0.24
   0  11   2    2.88    0.24
   0  11  -2    3.90    0.27
  -1 -11  -2    0.33    0.07
   1 -11   2    0.50    0.11
  -1 -11  -2    0.41    0.06
  -1 -11  -2    0.27    0.09
   1 -11   2    0.43    0.08
  -1 -11  -2    1.15    0.18
   1 -11   2    0.66    0.12
  -1 -11  -2    0.30    0.09
  -1  11  -2    0.47    0.12
   1  11   2    0.18    0.09
  -2 -11  -2   10.39    0.51
   2 -11   2   11.46    0.54
  -2 -11  -2   10.58    0.39
   2 -11   2   11.42    0.46
  -2 -11  -2   10.77    0.55
  -2 -11  -2   11.36    0.47
   2 -11   2   10.97    0.53
   2 -11   2   10.66    0.50
  -2  11  -2   10.64    0.57
   2  11   2   10.53    0.54
  -3 -11  -2    1.29    0.23
  -3 -11  -2    1.08    0.21
   3 -11   2    0.50    0.11
   3 -11   2    0.54    0.14
  -3 -11  -2    1.04    0.17
   3 -11   2    0.64    0.14
  -3 -11  -2    0.92    0.14
   3  11   2    1.07    0.10
  -3  11  -2    0.47    0.17
  -4 -11  -2    0.16    0.13
  -4 -11  -2    0.17    0.14
  -4 -11  -2    0.18    0.11
   4 -11   2    0.18    0.12
  -4 -11  -2    0.11    0.08
   4 -11   2    0.34    0.11
   4 -11   2    0.21    0.11
   4  11   2    0.08    0.07
  -4  11  -2    0.17    0.15
  -5 -11  -2   39.64    1.57
   5 -11   2   36.70    1.48
   5 -11   2   35.67    1.45
  -5 -11  -2   37.19    1.53
  -5 -11  -2   39.21    1.40
   5 -11   2   37.15    1.52
   5 -11   2   36.54    1.37
  -5 -11  -2   38.53    1.44
  -5  11  -2   37.03    1.62
   5  11   2   38.32    1.33
  -6 -11  -2    7.77    0.47
  -6 -11  -2    7.65    0.57
   6 -11   2    8.30    0.59
   6 -11   2    7.66    0.54
   6 -11   2    8.12    0.53
  -6 -11  -2    7.32    0.58
   6 -11   2    7.98    0.47
  -6 -11  -2    7.85    0.49
   6  11   2    7.49    0.42
  -6  11  -2    8.64    0.68
  -7 -11  -2   14.55    0.72
   7 -11   2   13.92    0.82
  -7 -11  -2   14.17    0.88
   7 -11   2   14.96    0.79
   7 -11   2   14.20    0.85
  -7 -11  -2   15.32    0.88
  -7 -11  -2   14.62    0.76
   7  11   2   14.63    0.70
  -7  11  -2   13.26    0.95
  -8 -11  -2    0.25    0.20
   8 -11   2   -0.16    0.13
  -8 -11  -2   -0.23    0.13
  -8 -11  -2    0.00    0.14
   8 -11   2   -0.05    0.14
  -8 -11  -2    0.02    0.11
   8 -11   2   -0.07    0.17
  -8  11  -2    0.14    0.23
   9 -11   2    0.05    0.21
  -9 -11  -2    0.18    0.23
  -9 -11  -2    0.09    0.19
  -9 -11  -2    0.02    0.13
   9 -11   2   -0.03    0.18
  -9 -11  -2    0.04    0.17
  -9  11  -2    0.32    0.30
 -10 -11  -2    4.40    0.63
 -10 -11  -2    4.86    0.70
  10 -11   2    3.70    0.59
 -10 -11  -2    4.77    0.52
 -10 -11  -2    4.23    0.48
 -10  11  -2    4.68    0.76
 -11 -11  -2    2.39    0.40
  11 -11   2    2.31    0.49
 -11 -11  -2    1.76    0.33
 -11 -11  -2    1.88    0.45
 -11 -11  -2    1.74    0.46
 -11  11  -2    1.47    0.36
 -11  11  -2    1.69    0.56
 -12 -11  -2   -0.20    0.23
 -12 -11  -2    0.21    0.21
 -12 -11  -2   -0.32    0.26
 -12 -11  -2    0.06    0.22
  12 -11   2   -0.15    0.26
 -12  11  -2    0.19    0.38
 -12  11  -2   -0.14    0.19
 -13 -12   2    0.33    0.31
 -13 -12   2    0.15    0.22
  13 -12  -2    0.41    0.39
  12 -12  -2    0.86    0.39
 -12 -12   2    2.16    0.46
  12 -12  -2    1.82    0.53
 -12 -12   2    1.67    0.37
 -11 -12   2   -0.14    0.16
 -11 -12   2   -0.13    0.15
  11 -12  -2    0.20    0.28
  11 -12  -2   -0.05    0.21
  11  12  -2   -0.07    0.19
  10 -12  -2    2.14    0.49
 -10 -12   2    1.76    0.37
 -10 -12   2    2.11    0.36
 -10 -12   2    2.88    0.48
  10 -12  -2    1.72    0.41
  10  12  -2    1.90    0.36
   9 -12  -2    0.44    0.23
  -9 -12   2   -0.06    0.16
  -9 -12   2   -0.10    0.14
   9 -12  -2   -0.25    0.14
   9 -12  -2    0.12    0.19
  -9 -12   2   -0.09    0.12
   9  12  -2    0.01    0.14
  -9  12   2    0.07    0.20
   8 -12  -2    0.35    0.18
  -8 -12   2    0.80    0.25
  -8 -12   2    0.25    0.19
   8 -12  -2    0.53    0.24
   8 -12  -2    0.31    0.21
  -8 -12   2    0.38    0.16
  -8  12   2    0.37    0.25
   8  12  -2    0.35    0.18
  -7 -12   2    0.48    0.20
   7 -12  -2    0.25    0.17
  -7 -12   2    0.68    0.21
   7 -12  -2    0.23    0.18
   7 -12  -2    0.37    0.19
  -7 -12   2    0.43    0.17
   7  12  -2    0.48    0.17
  -7  12   2    0.23    0.19
  -6 -12   2    3.71    0.39
   6 -12  -2    3.43    0.41
  -6 -12   2    3.39    0.40
  -6 -12   2    4.57    0.35
   6 -12  -2    3.61    0.42
   6 -12  -2    3.26    0.43
   6  12  -2    3.78    0.38
  -6  12   2    3.31    0.43
   5 -12  -2   19.44    0.75
   5 -12  -2   19.05    0.90
   5 -12  -2   17.98    0.96
  -5 -12   2   21.19    0.87
  -5 -12   2   20.43    0.89
   5 -12  -2   20.94    0.92
   5  12  -2   19.16    0.86
  -5  12   2   20.47    0.96
   4 -12  -2   -0.08    0.08
   4 -12  -2    0.17    0.11
   4 -12  -2   -0.04    0.09
   4 -12  -2    0.03    0.09
  -4 -12   2    0.06    0.08
   4 -12  -2    0.02    0.05
  -4 -12   2   -0.06    0.07
   4  12  -2    0.01    0.09
   4  12  -2    0.06    0.09
  -4  12   2   -0.09    0.07
   4  12  -2    0.14    0.14
  -3 -12   2    9.07    0.46
   3 -12  -2    8.63    0.48
   3 -12  -2    9.11    0.50
   3 -12  -2    8.66    0.39
  -3 -12   2    9.42    0.46
   3 -12  -2    8.53    0.52
   3 -12  -2    9.33    0.47
  -3  12   2    8.95    0.49
   3  12  -2    9.31    0.46
   3  12  -2    9.02    0.50
   2 -12  -2   22.65    0.86
   2 -12  -2   23.06    0.95
   2 -12  -2   21.61    0.90
  -2 -12   2   21.51    0.86
   2 -12  -2   20.77    0.88
   2 -12  -2   22.15    0.80
  -2 -12   2   23.67    0.87
  -2 -12   2   22.85    0.86
  -2  12   2   21.45    0.87
   2  12  -2   22.16    0.90
   1 -12  -2    2.23    0.17
   1 -12  -2    1.97    0.23
  -1 -12   2    2.33    0.19
   1 -12  -2    2.10    0.24
   1 -12  -2    2.21    0.16
  -1 -12   2    2.72    0.20
   1 -12  -2    2.14    0.23
  -1 -12   2    2.26    0.19
   1  12  -2    2.59    0.26
  -1  12   2    2.50    0.21
   0 -12  -2   27.12    0.92
   0 -12  -2   25.89    1.01
   0 -12   2   26.29    0.94
   0 -12  -2   25.79    0.99
   0 -12   2   25.50    0.96
   0 -12   2   26.61    0.97
   0 -12  -2   25.79    1.00
   0  12   2   26.23    0.99
   0  12  -2   25.04    1.00
   1 -12   2   -0.07    0.07
  -1 -12  -2   -0.04    0.04
   1 -12   2    0.02    0.07
  -1 -12  -2   -0.01    0.06
   1 -12   2    0.01    0.05
  -1 -12  -2    0.08    0.09
  -1 -12  -2    0.00    0.06
   1 -12   2    0.02    0.05
  -1  12  -2    0.12    0.09
   1  12   2    0.08    0.09
  -2 -12  -2   11.43    0.48
   2 -12   2   12.74    0.59
   2 -12   2   11.16    0.56
   2 -12   2   10.76    0.53
   2 -12   2   11.82    0.49
  -2 -12  -2   11.43    0.52
  -2 -12  -2   12.34    0.56
  -2 -12  -2   11.62    0.59
  -2 -12  -2   11.94    0.50
  -2  12  -2   11.69    0.61
   2  12   2   12.09    0.59
  -3 -12  -2    1.81    0.27
   3 -12   2    1.29    0.22
  -3 -12  -2    1.22    0.23
   3 -12   2    1.10    0.16
  -3 -12  -2    1.02    0.18
  -3 -12  -2    1.25    0.16
   3 -12   2    1.21    0.19
  -3  12  -2    1.03    0.23
   4 -12   2   46.31    1.72
  -4 -12  -2   50.42    1.67
  -4 -12  -2   46.68    1.79
   4 -12   2   46.84    1.76
   4 -12   2   45.65    1.64
  -4 -12  -2   46.25    1.81
  -4 -12  -2   46.06    1.70
  -4  12  -2   48.67    1.88
   4  12   2   47.28    1.56
   5 -12   2   23.51    1.07
  -5 -12  -2   24.95    1.13
   5 -12   2   24.45    1.05
  -5 -12  -2   23.76    1.12
   5 -12   2   24.71    0.97
  -5 -12  -2   24.08    1.02
   5 -12   2   25.21    1.13
  -5 -12  -2   23.71    0.97
   5  12   2   23.65    0.90
  -5  12  -2   25.67    1.23
   6 -12   2   14.54    0.77
   6 -12   2   14.72    0.70
  -6 -12  -2   15.50    0.72
  -6 -12  -2   15.57    0.76
  -6 -12  -2   15.97    0.86
   6 -12   2   15.06    0.82
  -6 -12  -2   13.47    0.84
   6 -12   2   14.82    0.85
  -6  12  -2   14.65    0.94
   6  12   2   15.94    0.67
  -7 -12  -2    0.66    0.20
  -7 -12  -2    0.82    0.25
   7 -12   2    1.44    0.28
  -7 -12  -2    1.21    0.32
  -7 -12  -2    0.71    0.18
   7 -12   2    1.16    0.29
   7 -12   2    0.98    0.27
  -7  12  -2    1.65    0.41
  -8 -12  -2    0.29    0.21
  -8 -12  -2    0.31    0.22
   8 -12   2    0.21    0.20
   8 -12   2    0.16    0.15
  -8 -12  -2    0.29    0.15
   8 -12   2    0.02    0.17
  -8 -12  -2    0.17    0.13
  -8  12  -2    0.14    0.23
   9 -12   2    1.16    0.28
  -9 -12  -2    1.08    0.24
  -9 -12  -2    1.14    0.34
  -9 -12  -2    1.13    0.26
   9 -12   2    1.20    0.35
  -9 -12  -2    1.42    0.39
   9 -12   2    0.88    0.30
  -9  12  -2    2.03    0.50
 -10 -12  -2   14.86    1.01
  10 -12   2   13.96    1.02
 -10 -12  -2   16.13    1.07
 -10 -12  -2   14.17    0.81
 -10 -12  -2   14.02    0.85
 -10  12  -2   13.69    1.14
 -11 -12  -2    0.06    0.21
  11 -12   2    0.09    0.26
 -11 -12  -2    0.01    0.24
 -11 -12  -2    0.36    0.31
 -11 -12  -2    0.13    0.16
 -11  12  -2    0.17    0.33
 -12 -12  -2    9.25    1.02
 -12 -12  -2    8.62    0.71
 -12  12  -2    9.71    1.19
 -13 -13   2    0.53    0.35
 -13 -13   2    0.20    0.23
  13 -13  -2    0.55    0.37
 -12 -13   2    0.27    0.23
 -12 -13   2    0.47    0.28
  12 -13  -2    0.55    0.35
  12 -13  -2    0.62    0.34
 -11 -13   2   -0.09    0.21
  11 -13  -2    0.25    0.26
  11 -13  -2    0.28    0.28
 -11 -13   2    0.30    0.22
  11  13  -2    0.23    0.23
  10 -13  -2    0.94    0.35
 -10 -13   2    1.17    0.34
 -10 -13   2    0.87    0.25
 -10 -13   2    0.94    0.31
  10 -13  -2    1.33    0.35
  10  13  -2    1.16    0.31
  -9 -13   2    9.75    0.69
   9 -13  -2    6.26    0.67
  -9 -13   2    7.55    0.56
   9 -13  -2    6.32    0.74
   9 -13  -2    7.04    0.64
  -9 -13   2    8.06    0.63
   9  13  -2    6.56    0.54
   8 -13  -2    0.12    0.18
  -8 -13   2   -0.15    0.12
   8 -13  -2    0.00    0.17
   8 -13  -2    0.03    0.15
  -8 -13   2   -0.03    0.15
  -8 -13   2   -0.01    0.11
   8  13  -2    0.23    0.15
  -8  13   2    0.05    0.17
   7 -13  -2    0.25    0.18
  -7 -13   2    0.19    0.13
  -7 -13   2    0.37    0.18
  -7 -13   2    0.51    0.18
   7 -13  -2    0.60    0.25
   7 -13  -2    0.63    0.23
  -7  13   2    0.43    0.23
   7  13  -2    0.29    0.16
   6 -13  -2    0.13    0.13
   6 -13  -2   -0.07    0.10
  -6 -13   2   -0.05    0.09
   6 -13  -2    0.04    0.15
  -6 -13   2    0.01    0.11
   6  13  -2   -0.05    0.09
  -6  13   2    0.04    0.14
   5 -13  -2    2.60    0.32
  -5 -13   2    2.24    0.30
  -5 -13   2    1.69    0.24
   5 -13  -2    2.23    0.31
   5 -13  -2    2.43    0.19
   5 -13  -2    3.06    0.40
   5  13  -2    1.98    0.26
  -5  13   2    2.01    0.31
   4 -13  -2   24.85    1.11
   4 -13  -2   26.20    1.17
   4 -13  -2   26.13    0.96
   4 -13  -2   28.42    1.10
  -4 -13   2   26.83    1.05
  -4 -13   2   26.24    1.06
   4 -13  -2   26.44    1.09
   4  13  -2   26.76    1.05
  -4  13   2   25.51    1.12
   4  13  -2   26.87    1.11
   3 -13  -2    5.96    0.40
   3 -13  -2    4.82    0.36
  -3 -13   2    5.66    0.35
   3 -13  -2    4.77    0.34
  -3 -13   2    6.41    0.36
   3 -13  -2    5.10    0.40
   3 -13  -2    5.43    0.29
  -3 -13   2    5.63    0.36
   3  13  -2    5.35    0.38
  -3  13   2    5.21    0.37
  -2 -13   2    8.50    0.43
  -2 -13   2    8.86    0.43
   2 -13  -2    7.32    0.40
   2 -13  -2    8.24    0.47
   2 -13  -2    8.04    0.44
  -2 -13   2    8.99    0.43
   2 -13  -2    8.39    0.38
   2 -13  -2    7.41    0.48
   2  13  -2    8.04    0.46
  -2  13   2    8.23    0.45
  -1 -13   2    1.60    0.19
  -1 -13   2    1.75    0.19
  -1 -13   2    2.02    0.19
   1 -13  -2    2.41    0.17
   1 -13  -2    2.27    0.24
   1 -13  -2    2.15    0.25
   1 -13  -2    1.86    0.17
   1 -13  -2    1.94    0.24
   1  13  -2    1.76    0.22
  -1  13   2    2.03    0.22
   0 -13   2    1.39    0.15
   0 -13  -2    0.98    0.17
   0 -13   2    1.17    0.16
   0 -13   2    1.11    0.16
   0 -13  -2    0.92    0.16
   0 -13  -2    0.92    0.16
   0 -13  -2    0.87    0.12
   0  13  -2    1.49    0.21
   0  13   2    1.06    0.17
   1 -13   2    4.82    0.32
   1 -13   2    5.51    0.29
   1 -13   2    5.47    0.36
  -1 -13  -2    5.32    0.33
  -1 -13  -2    5.17    0.28
  -1 -13  -2    5.26    0.36
  -1 -13  -2    5.27    0.33
   1 -13   2    5.17    0.31
  -1  13  -2    5.57    0.37
   1  13   2    6.00    0.37
  -2 -13  -2    2.29    0.19
  -2 -13  -2    2.47    0.22
  -2 -13  -2    2.55    0.30
   2 -13   2    1.85    0.19
   2 -13   2    2.48    0.22
  -2 -13  -2    2.30    0.25
   2 -13   2    2.51    0.28
   2 -13   2    2.06    0.26
   2  13   2    3.31    0.29
  -2  13  -2    2.39    0.31
  -3 -13  -2    0.83    0.19
   3 -13   2    1.07    0.20
   3 -13   2    0.96    0.15
  -3 -13  -2    0.77    0.16
  -3 -13  -2    1.11    0.16
   3 -13   2    0.75    0.18
   3  13   2    1.41    0.24
  -3  13  -2    0.70    0.21
  -4 -13  -2   19.02    0.76
  -4 -13  -2   17.97    0.80
  -4 -13  -2   17.93    0.89
   4 -13   2   16.69    0.73
   4 -13   2   17.47    0.85
  -4 -13  -2   19.83    0.91
   4 -13   2   16.26    0.79
  -4  13  -2   15.38    0.90
   4  13   2   18.75    0.65
  -5 -13  -2   17.26    0.90
   5 -13   2   18.25    0.76
   5 -13   2   18.09    0.84
  -5 -13  -2   15.74    0.74
  -5 -13  -2   16.06    0.79
   5 -13   2   18.20    0.90
   5 -13   2   17.59    0.86
  -5 -13  -2   15.72    0.86
   5  13   2   15.41    0.66
  -5  13  -2   19.27    1.02
   6 -13   2   -0.12    0.09
   6 -13   2    0.09    0.15
  -6 -13  -2    0.09    0.15
   6 -13   2    0.02    0.12
   6 -13   2    0.04    0.14
  -6 -13  -2    0.14    0.11
  -6 -13  -2   -0.02    0.14
  -6 -13  -2   -0.05    0.12
  -6  13  -2    0.01    0.17
   7 -13   2    0.17    0.17
   7 -13   2   -0.01    0.14
  -7 -13  -2    0.01    0.16
  -7 -13  -2   -0.02    0.12
  -7 -13  -2    0.06    0.11
  -7 -13  -2    0.25    0.18
   7 -13   2    0.15    0.17
  -7  13  -2    0.14    0.23
  -8 -13  -2    9.03    0.60
   8 -13   2    9.24    0.71
   8 -13   2    7.89    0.60
  -8 -13  -2    7.92    0.53
  -8 -13  -2    7.21    0.73
  -8 -13  -2    8.35    0.70
   8 -13   2    7.81    0.65
  -8  13  -2    9.49    0.98
  -9 -13  -2    3.22    0.39
  -9 -13  -2    3.40    0.44
  -9 -13  -2    3.78    0.56
   9 -13   2    3.32    0.53
   9 -13   2    3.20    0.45
  -9 -13  -2    3.10    0.54
   9 -13   2    3.05    0.50
  -9  13  -2    2.08    0.51
 -10 -13  -2    1.33    0.39
 -10 -13  -2    2.01    0.36
 -10 -13  -2    1.17    0.38
  10 -13   2    1.72    0.44
 -10 -13  -2    1.61    0.31
 -10  13  -2    0.87    0.43
 -11 -13  -2    0.64    0.35
 -11 -13  -2    0.52    0.22
 -11 -13  -2    0.30    0.28
 -11 -13  -2    0.70    0.28
  11 -13   2    0.72    0.33
 -11  13  -2    0.58    0.42
 -12 -13  -2    0.69    0.31
 -12 -13  -2    0.44    0.32
  13 -14  -2    1.24    0.50
 -12 -14   2    0.67    0.27
  12 -14  -2    0.71    0.38
 -12 -14   2    0.71    0.35
  12 -14  -2    0.01    0.31
  11 -14  -2    2.68    0.51
  11 -14  -2    1.75    0.51
 -11 -14   2    3.13    0.51
 -11 -14   2    2.91    0.45
  10 -14  -2    0.42    0.25
 -10 -14   2    0.68    0.23
 -10 -14   2    0.29    0.24
  10 -14  -2    0.25    0.26
 -10 -14   2    0.41    0.24
  10  14  -2    0.48    0.23
  -9 -14   2    0.14    0.16
   9 -14  -2    0.42    0.21
   9 -14  -2    0.15    0.23
   9 -14  -2   -0.03    0.19
  -9 -14   2    0.03    0.18
  -9 -14   2    0.15    0.18
   9  14  -2   -0.09    0.14
  -8 -14   2    2.04    0.35
  -8 -14   2    1.36    0.27
  -8 -14   2    1.76    0.36
   8 -14  -2    1.78    0.40
   8 -14  -2    2.02    0.37
   8 -14  -2    1.58    0.33
  -8  14   2    1.40    0.37
   8  14  -2    1.65    0.29
   7 -14  -2    3.85    0.47
  -7 -14   2    4.17    0.43
   7 -14  -2    2.94    0.46
  -7 -14   2    3.60    0.44
   7 -14  -2    3.39    0.44
  -7  14   2    3.17    0.49
   7  14  -2    3.02    0.37
  -6 -14   2   29.90    1.25
  -6 -14   2   30.03    1.28
   6 -14  -2   31.04    1.33
   6 -14  -2   33.39    1.46
   6 -14  -2   29.81    1.31
   6  14  -2   29.45    1.24
  -6  14   2   31.87    1.41
   5 -14  -2   12.15    0.67
   5 -14  -2   11.38    0.73
  -5 -14   2   12.84    0.63
   5 -14  -2   11.57    0.52
   5 -14  -2   12.16    0.67
   5 -14  -2   11.33    0.68
  -5 -14   2   13.13    0.66
   5  14  -2   12.37    0.63
   5  14  -2   12.12    0.68
  -5  14   2   12.27    0.72
   4 -14  -2   -0.01    0.10
  -4 -14   2    0.05    0.10
   4 -14  -2    0.00    0.11
  -4 -14   2   -0.01    0.10
  -4 -14   2    0.06    0.09
   4 -14  -2   -0.09    0.09
   4 -14  -2   -0.03    0.06
   4 -14  -2    0.08    0.11
   4  14  -2    0.01    0.09
  -4  14   2    0.17    0.11
   4  14  -2    0.00    0.10
   3 -14  -2   12.43    0.59
   3 -14  -2   11.55    0.50
   3 -14  -2   11.72    0.62
   3 -14  -2   11.47    0.59
   3 -14  -2   12.01    0.66
  -3 -14   2   11.51    0.56
  -3 -14   2   10.77    0.56
  -3 -14   2   11.68    0.57
   3  14  -2   11.36    0.61
  -3  14   2   11.77    0.61
   2 -14  -2    3.98    0.35
  -2 -14   2    4.46    0.30
   2 -14  -2    4.77    0.34
  -2 -14   2    4.33    0.30
   2 -14  -2    4.45    0.29
  -2 -14   2    3.57    0.28
   2 -14  -2    4.54    0.32
   2 -14  -2    4.72    0.27
   2  14  -2    3.99    0.32
  -2  14   2    3.77    0.31
  -1 -14   2    2.12    0.23
  -1 -14   2    2.21    0.23
   1 -14  -2    2.44    0.18
  -1 -14   2    2.15    0.20
   1 -14  -2    1.99    0.18
   1 -14  -2    2.15    0.26
   1 -14  -2    1.88    0.23
   1 -14  -2    2.20    0.26
   1  14  -2    1.77    0.22
  -1  14   2    1.93    0.23
   0 -14   2    0.43    0.10
   0 -14  -2    0.47    0.13
   0 -14   2    0.45    0.12
   0 -14  -2    0.30    0.12
   0 -14  -2    0.37    0.12
   0 -14   2    0.35    0.11
   0 -14  -2    0.23    0.08
   0  14   2    0.23    0.10
   0  14  -2    0.37    0.13
   1 -14   2    1.73    0.22
  -1 -14  -2    1.51    0.23
  -1 -14  -2    1.36    0.20
   1 -14   2    1.97    0.22
  -1 -14  -2    1.99    0.17
   1 -14   2    1.75    0.19
   1 -14   2    1.68    0.24
  -1 -14  -2    1.73    0.21
  -1  14  -2    1.49    0.23
   1  14   2    2.14    0.26
   2 -14   2   29.10    1.08
  -2 -14  -2   29.89    1.08
   2 -14   2   29.07    1.18
  -2 -14  -2   27.94    1.19
   2 -14   2   29.20    1.18
  -2 -14  -2   31.28    1.13
   2 -14   2   29.22    1.13
  -2 -14  -2   30.16    1.16
  -2  14  -2   31.49    1.24
   2  14   2   30.69    1.19
   3 -14   2   33.39    1.22
  -3 -14  -2   34.08    1.30
  -3 -14  -2   33.53    1.36
   3 -14   2   33.98    1.29
   3 -14   2   34.61    1.34
  -3 -14  -2   33.39    1.21
  -3  14  -2   33.42    1.41
   3  14   2   32.02    1.33
   4 -14   2   10.93    0.59
  -4 -14  -2   10.45    0.52
  -4 -14  -2   10.66    0.64
  -4 -14  -2    9.68    0.64
   4 -14   2   10.62    0.52
  -4 -14  -2   10.81    0.58
   4 -14   2   10.96    0.63
  -4  14  -2   10.19    0.69
   5 -14   2    4.17    0.38
  -5 -14  -2    3.64    0.44
  -5 -14  -2    4.25    0.32
  -5 -14  -2    3.71    0.38
   5 -14   2    4.09    0.32
  -5 -14  -2    3.31    0.43
   5 -14   2    3.70    0.43
   5 -14   2    5.23    0.44
  -5  14  -2    4.22    0.52
  -6 -14  -2    0.61    0.16
  -6 -14  -2    0.36    0.17
  -6 -14  -2    0.49    0.22
   6 -14   2    0.37    0.16
   6 -14   2    0.60    0.23
   6 -14   2    0.46    0.21
  -6 -14  -2    0.79    0.27
   6 -14   2    0.31    0.16
  -6  14  -2    0.61    0.26
  -7 -14  -2    0.96    0.29
  -7 -14  -2    1.18    0.33
  -7 -14  -2    1.71    0.29
   7 -14   2    1.39    0.28
   7 -14   2    1.58    0.35
  -7 -14  -2    1.58    0.25
   7 -14   2    1.81    0.36
  -7  14  -2    1.06    0.34
   8 -14   2    1.48    0.37
   8 -14   2    1.03    0.26
  -8 -14  -2    1.42    0.36
   8 -14   2    1.84    0.40
  -8 -14  -2    1.16    0.26
  -8 -14  -2    0.78    0.29
  -8 -14  -2    1.01    0.22
  -8  14  -2    1.04    0.37
  -9 -14  -2    0.72    0.31
   9 -14   2    0.51    0.28
   9 -14   2    0.15    0.18
  -9 -14  -2    0.60    0.24
   9 -14   2    0.29    0.25
  -9 -14  -2    0.43    0.17
  -9 -14  -2    0.53    0.29
  -9  14  -2    0.43    0.32
  10 -14   2    0.26    0.26
 -10 -14  -2    0.05    0.26
 -10 -14  -2    0.27    0.26
 -10 -14  -2    0.53    0.25
 -10 -14  -2    0.21    0.18
 -10  14  -2   -0.03    0.28
  11 -14   2    3.47    0.61
 -11 -14  -2    3.21    0.60
 -11 -14  -2    3.57    0.50
 -11 -14  -2    3.25    0.44
 -11 -14  -2    2.77    0.54
 -11  14  -2    3.97    0.77
 -12 -14  -2    0.44    0.29
 -12 -14  -2    0.57    0.46
 -12 -15   2    0.24    0.22
  12 -15  -2   -0.13    0.31
  12 -15  -2   -0.12    0.29
 -12 -15   2    0.06    0.26
 -11 -15   2    7.70    0.81
  11 -15  -2    7.73    0.93
  11 -15  -2    7.41    0.86
 -11 -15   2    6.21    0.59
  10 -15  -2   15.08    1.07
  10 -15  -2   16.99    1.06
 -10 -15   2   17.58    1.04
 -10 -15   2   16.20    1.12
  10 -15  -2   17.13    1.19
 -10 -15   2   18.83    0.99
  10  15  -2   18.11    1.08
   9 -15  -2    0.07    0.22
  -9 -15   2   -0.01    0.17
   9 -15  -2    0.00    0.20
  -9 -15   2    0.02    0.20
  -9 -15   2    0.19    0.16
   9 -15  -2   -0.16    0.17
   9  15  -2   -0.03    0.15
   8 -15  -2    0.24    0.21
   8 -15  -2    0.31    0.25
  -8 -15   2   -0.01    0.15
   8 -15  -2    0.33    0.21
  -8 -15   2    0.14    0.15
   8  15  -2    0.13    0.15
  -8  15   2    0.22    0.22
   7 -15  -2    6.34    0.53
   7 -15  -2    6.64    0.71
  -7 -15   2    5.67    0.49
   7 -15  -2    6.97    0.57
  -7 -15   2    6.20    0.47
   7  15  -2    5.60    0.45
  -7  15   2    7.41    0.63
   6 -15  -2   61.50    2.39
  -6 -15   2   58.61    2.20
   6 -15  -2   59.68    2.25
  -6 -15   2   58.44    2.15
   6 -15  -2   64.76    2.28
   6  15  -2   57.74    2.14
   6  15  -2   57.39    2.24
  -6  15   2   59.88    2.34
   5 -15  -2    0.37    0.17
   5 -15  -2    0.29    0.19
   5 -15  -2    0.16    0.14
  -5 -15   2    0.18    0.13
   5 -15  -2    0.40    0.17
  -5 -15   2    0.21    0.11
   5 -15  -2    0.27    0.10
   5  15  -2    0.48    0.18
  -5  15   2    0.31    0.18
   5  15  -2    0.35    0.14
  -4 -15   2    0.88    0.18
   4 -15  -2    0.97    0.23
  -4 -15   2    0.52    0.15
   4 -15  -2    1.25    0.25
   4 -15  -2    0.99    0.15
   4 -15  -2    1.09    0.22
  -4 -15   2    0.86    0.18
   4 -15  -2    0.97    0.20
   4  15  -2    0.67    0.18
  -4  15   2    0.84    0.21
   3 -15  -2    0.01    0.07
   3 -15  -2    0.00    0.10
   3 -15  -2    0.21    0.15
  -3 -15   2    0.09    0.10
  -3 -15   2    0.21    0.10
  -3 -15   2    0.02    0.09
   3 -15  -2   -0.05    0.08
   3 -15  -2    0.11    0.12
   3  15  -2    0.28    0.15
  -3  15   2    0.05    0.11
   2 -15  -2   25.96    1.09
  -2 -15   2   25.58    1.02
   2 -15  -2   25.81    1.01
  -2 -15   2   25.71    1.02
   2 -15  -2   26.54    1.06
   2 -15  -2   26.79    0.97
  -2 -15   2   26.26    1.02
   2 -15  -2   27.91    1.14
  -2  15   2   26.85    1.07
   2  15  -2   25.97    1.07
   1 -15  -2    9.69    0.55
   1 -15  -2    9.70    0.45
  -1 -15   2    9.12    0.48
  -1 -15   2    9.05    0.47
   1 -15  -2   10.46    0.45
   1 -15  -2   10.18    0.52
  -1 -15   2    9.45    0.48
   1 -15  -2    9.87    0.53
  -1  15   2   10.60    0.53
   1  15  -2    9.94    0.53
   0 -15   2   10.63    0.52
   0 -15   2   10.29    0.48
   0 -15   2   10.24    0.50
   0 -15  -2    9.89    0.54
   0 -15  -2   10.01    0.54
   0 -15  -2   10.29    0.53
   0 -15  -2   10.41    0.46
   0  15   2   10.12    0.53
   0  15  -2   10.22    0.55
  -1 -15  -2    3.45    0.28
   1 -15   2    2.97    0.32
   1 -15   2    2.87    0.23
  -1 -15  -2    3.02    0.22
  -1 -15  -2    3.07    0.33
   1 -15   2    3.47    0.29
  -1 -15  -2    3.06    0.27
   1 -15   2    3.31    0.26
  -1  15  -2    3.57    0.36
   1  15   2    3.50    0.35
  -2 -15  -2   -0.06    0.11
  -2 -15  -2    0.16    0.10
   2 -15   2    0.14    0.09
  -2 -15  -2    0.10    0.10
   2 -15   2    0.02    0.11
   2 -15   2    0.00    0.08
   2 -15   2    0.19    0.11
  -2 -15  -2    0.11    0.07
   2  15   2    0.03    0.10
  -2  15  -2    0.23    0.14
   3 -15   2    6.51    0.38
   3 -15   2    6.31    0.46
  -3 -15  -2    6.90    0.47
  -3 -15  -2    7.62    0.39
  -3 -15  -2    6.71    0.43
   3 -15   2    6.13    0.42
  -3  15  -2    6.16    0.51
   3  15   2    7.41    0.49
  -4 -15  -2    5.37    0.34
  -4 -15  -2    4.95    0.43
   4 -15   2    4.47    0.41
   4 -15   2    4.83    0.34
   4 -15   2    5.49    0.41
  -4 -15  -2    5.25    0.39
  -4  15  -2    6.33    0.53
   4  15   2    3.94    0.43
  -5 -15  -2    7.20    0.54
   5 -15   2    6.58    0.49
   5 -15   2    6.17    0.42
  -5 -15  -2    7.69    0.49
   5 -15   2    7.04    0.54
  -5 -15  -2    7.64    0.58
   5 -15   2    6.36    0.53
  -5 -15  -2    6.88    0.43
  -5  15  -2    7.00    0.62
  -6 -15  -2   37.94    1.47
   6 -15   2   38.47    1.57
   6 -15   2   41.55    1.69
  -6 -15  -2   37.08    1.64
   6 -15   2   40.41    1.67
  -6 -15  -2   37.00    1.53
  -6 -15  -2   35.99    1.65
  -6  15  -2   42.07    1.84
  -7 -15  -2    0.32    0.15
   7 -15   2    0.11    0.19
   7 -15   2    0.25    0.20
  -7 -15  -2    0.54    0.23
  -7 -15  -2    0.21    0.17
   7 -15   2    0.45    0.19
  -7 -15  -2    0.51    0.26
  -7  15  -2    0.84    0.35
   8 -15   2    6.68    0.71
   8 -15   2    7.16    0.64
  -8 -15  -2    6.59    0.49
  -8 -15  -2    7.65    0.65
  -8 -15  -2    7.29    0.77
   8 -15   2    6.15    0.54
  -8 -15  -2    6.09    0.52
  -8  15  -2    7.20    0.90
  -9 -15  -2    0.43    0.26
   9 -15   2   -0.14    0.19
  -9 -15  -2    0.11    0.16
  -9 -15  -2    0.24    0.19
   9 -15   2    0.04    0.22
   9 -15   2    0.05    0.17
  -9 -15  -2    0.07    0.24
  -9  15  -2    0.20    0.29
 -10 -15  -2    3.88    0.46
  10 -15   2    4.84    0.69
 -10 -15  -2    4.55    0.53
 -10 -15  -2    4.60    0.67
 -10 -15  -2    3.91    0.61
 -10  15  -2    4.23    0.75
 -11 -15  -2    0.67    0.24
  11 -15   2    0.92    0.43
 -11 -15  -2    0.63    0.37
 -11 -15  -2    1.73    0.48
 -11 -15  -2    0.50    0.26
 -11  15  -2    0.79    0.45
 -12 -16   2    6.05    0.67
  12 -16  -2    5.06    0.78
  12 -16  -2    3.82    0.73
 -12 -16   2    5.93    0.74
  11 -16  -2   -0.03    0.27
 -11 -16   2    0.01    0.22
  11 -16  -2    0.04    0.26
 -11 -16   2   -0.02    0.17
  10 -16  -2    0.85    0.37
 -10 -16   2    1.02    0.34
 -10 -16   2    0.91    0.27
  10 -16  -2    0.64    0.35
  10 -16  -2    1.28    0.38
   9 -16  -2    0.39    0.24
   9 -16  -2    0.08    0.24
   9 -16  -2    0.48    0.31
  -9 -16   2    0.35    0.21
  -9 -16   2    0.29    0.18
   9  16  -2    0.25    0.20
  -8 -16   2   11.61    0.75
   8 -16  -2   12.06    0.78
  -8 -16   2   10.62    0.67
   8 -16  -2   10.58    0.85
   8 -16  -2   10.27    0.77
   8  16  -2   10.94    0.67
  -8  16   2   13.48    1.62
   7 -16  -2    6.06    0.54
  -7 -16   2    5.30    0.43
   7 -16  -2    4.76    0.61
  -7 -16   2    4.61    0.49
   7 -16  -2    5.08    0.54
  -7  16   2    5.59    0.65
   7  16  -2    5.29    0.43
   7  16  -2    4.85    0.54
  -6 -16   2    8.00    0.56
  -6 -16   2    9.30    0.59
   6 -16  -2    9.84    0.64
   6 -16  -2    9.96    0.63
   6 -16  -2   10.48    0.74
  -6 -16   2    8.37    0.54
   6  16  -2    8.19    0.61
  -6  16   2    8.68    0.67
   6  16  -2    8.40    0.53
   5 -16  -2    8.09    0.54
  -5 -16   2    7.53    0.50
   5 -16  -2    7.89    0.58
   5 -16  -2    8.26    0.55
   5 -16  -2    7.83    0.60
   5 -16  -2    8.40    0.41
  -5 -16   2    7.79    0.51
  -5 -16   2    7.70    0.49
   5  16  -2    8.33    0.49
   5  16  -2    7.63    0.55
  -5  16   2    7.03    0.56
  -4 -16   2    6.21    0.41
   4 -16  -2    5.93    0.47
  -4 -16   2    6.35    0.43
  -4 -16   2    5.25    0.39
   4 -16  -2    6.60    0.45
   4 -16  -2    6.49    0.45
   4 -16  -2    6.28    0.35
   4 -16  -2    5.88    0.50
   4  16  -2    6.78    0.48
  -4  16   2    6.50    0.49
  -3 -16   2    6.22    0.41
  -3 -16   2    6.75    0.43
   3 -16  -2    7.12    0.49
   3 -16  -2    6.97    0.45
   3 -16  -2    6.96    0.43
   3 -16  -2    7.76    0.53
   3 -16  -2    6.90    0.37
  -3 -16   2    6.62    0.42
   3  16  -2    7.35    0.48
  -3  16   2    6.94    0.48
   2 -16  -2    5.15    0.40
   2 -16  -2    5.20    0.34
  -2 -16   2    5.40    0.36
  -2 -16   2    6.08    0.37
   2 -16  -2    5.67    0.32
   2 -16  -2    5.71    0.39
  -2 -16   2    5.45    0.36
   2 -16  -2    5.44    0.44
   2  16  -2    5.41    0.40
  -2  16   2    6.34    0.42
   1 -16  -2   47.70    1.60
   1 -16  -2   48.51    1.71
   1 -16  -2   45.85    1.61
   1 -16  -2   45.43    1.72
  -1 -16   2   46.60    1.65
  -1 -16   2   47.15    1.66
  -1 -16   2   48.19    1.67
   1 -16  -2   45.73    1.74
   1  16  -2   46.01    1.71
  -1  16   2   45.81    1.69
   0 -16  -2   19.53    0.87
   0 -16  -2   19.94    0.90
   0 -16   2   22.54    0.84
   0 -16  -2   20.71    0.80
   0 -16   2   21.06    0.88
   0 -16   2   20.10    0.84
   0 -16  -2   21.05    0.91
   0  16  -2   20.33    0.91
   0  16   2   21.30    0.89
  -1 -16  -2   36.97    1.44
   1 -16   2   36.90    1.33
  -1 -16  -2   37.66    1.41
   1 -16   2   38.23    1.38
  -1 -16  -2   36.30    1.30
   1 -16   2   37.21    1.41
   1 -16   2   35.54    1.43
  -1 -16  -2   38.00    1.41
   1  16   2   37.73    1.42
  -1  16  -2   37.47    1.45
   2 -16   2    0.40    0.16
  -2 -16  -2    0.66    0.19
  -2 -16  -2    0.46    0.15
   2 -16   2    0.53    0.16
  -2 -16  -2    0.62    0.15
   2 -16   2    0.57    0.13
   2 -16   2    0.69    0.16
  -2 -16  -2    0.49    0.12
  -2  16  -2    0.45    0.17
   2  16   2    0.49    0.17
  -3 -16  -2   21.99    0.95
  -3 -16  -2   22.69    0.91
  -3 -16  -2   21.98    0.86
   3 -16   2   20.26    0.92
  -3 -16  -2   22.08    1.00
   3 -16   2   19.61    0.96
   3 -16   2   21.71    0.87
  -3  16  -2   20.93    1.05
   3  16   2   21.27    0.98
  -4 -16  -2    1.81    0.31
   4 -16   2    1.93    0.31
   4 -16   2    2.25    0.31
   4 -16   2    2.70    0.30
  -4 -16  -2    2.03    0.24
  -4 -16  -2    1.78    0.27
  -4  16  -2    1.75    0.34
   4  16   2    2.03    0.33
   5 -16   2   15.33    0.76
   5 -16   2   16.64    0.91
   5 -16   2   17.83    0.86
  -5 -16  -2   16.36    0.75
   5 -16   2   16.62    0.91
  -5 -16  -2   18.00    0.92
  -5 -16  -2   17.14    0.84
  -5  16  -2   17.91    1.03
   5  16   2   15.79    0.89
   6 -16   2    0.28    0.21
  -6 -16  -2    0.12    0.12
   6 -16   2    0.16    0.15
  -6 -16  -2    0.33    0.23
  -6 -16  -2    0.12    0.14
   6 -16   2    0.10    0.20
  -6 -16  -2    0.21    0.18
  -6  16  -2   -0.14    0.19
  -7 -16  -2    2.18    0.40
  -7 -16  -2    2.24    0.41
   7 -16   2    1.55    0.31
   7 -16   2    1.70    0.37
  -7 -16  -2    1.97    0.28
   7 -16   2    1.76    0.39
  -7 -16  -2    2.39    0.36
  -7  16  -2    1.67    0.44
  -8 -16  -2    0.71    0.28
   8 -16   2    0.73    0.31
  -8 -16  -2    0.93    0.32
  -8 -16  -2    0.68    0.24
  -8 -16  -2    1.05    0.23
   8 -16   2    0.42    0.20
   8 -16   2    0.41    0.26
  -8  16  -2    0.76    0.36
   9 -16   2    1.77    0.45
   9 -16   2    1.29    0.39
  -9 -16  -2    1.36    0.37
  -9 -16  -2    0.80    0.31
  -9 -16  -2    1.58    0.33
   9 -16   2    1.20    0.30
  -9 -16  -2    1.47    0.29
  -9  16  -2    1.29    0.44
 -10 -16  -2    0.91    0.37
 -10 -16  -2    0.71    0.23
 -10 -16  -2    0.42    0.28
  10 -16   2    0.97    0.40
 -10 -16  -2    0.29    0.22
 -10  16  -2    0.47    0.37
 -11 -16  -2    3.81    0.65
 -11 -16  -2    4.39    0.69
  11 -16   2    2.99    0.67
 -11 -16  -2    4.62    0.60
 -11 -16  -2    3.97    0.54
 -11  16  -2    4.63    0.85
  12 -17  -2    0.34    0.36
 -12 -17   2    0.04    0.26
 -12 -17   2    0.24    0.21
 -11 -17   2    0.18    0.23
  11 -17  -2    0.14    0.28
  11 -17  -2   -0.15    0.24
 -11 -17   2   -0.02    0.22
 -11 -17   2    0.13    0.19
  10 -17  -2   -0.21    0.19
 -10 -17   2    0.24    0.22
 -10 -17   2    0.61    0.28
 -10 -17   2    0.20    0.19
  10 -17  -2    0.02    0.21
  10 -17  -2    0.32    0.33
  -9 -17   2   13.20    0.81
   9 -17  -2   14.04    0.95
  -9 -17   2   14.84    0.91
   9 -17  -2   14.48    0.93
   9 -17  -2   13.90    1.04
  -8 -17   2    0.24    0.16
  -8 -17   2    0.17    0.19
   8 -17  -2    0.04    0.17
   8 -17  -2    0.09    0.18
  -8 -17   2    0.11    0.16
   8 -17  -2    0.25    0.22
   8  17  -2    0.10    0.21
   8  17  -2   -0.02    0.14
  -7 -17   2   -0.01    0.15
   7 -17  -2    0.27    0.20
  -7 -17   2    0.23    0.18
  -7 -17   2    0.39    0.16
   7 -17  -2    0.09    0.18
   7 -17  -2    0.41    0.20
   7  17  -2    0.25    0.16
  -7  17   2   -0.04    0.18
   7  17  -2    0.66    0.24
  -6 -17   2    1.21    0.25
   6 -17  -2    1.25    0.28
   6 -17  -2    1.40    0.28
  -6 -17   2    0.76    0.20
   6 -17  -2    1.26    0.34
  -6 -17   2    1.30    0.25
   6  17  -2    1.17    0.27
  -6  17   2    1.64    0.37
   6  17  -2    1.44    0.24
   5 -17  -2    6.95    0.58
  -5 -17   2    6.10    0.45
  -5 -17   2    5.80    0.45
   5 -17  -2    6.54    0.54
  -5 -17   2    6.04    0.44
   5 -17  -2    6.69    0.37
   5 -17  -2    6.89    0.51
   5 -17  -2    6.70    0.51
  -5  17   2    5.89    0.53
   5  17  -2    7.94    0.54
   4 -17  -2    0.19    0.13
   4 -17  -2    0.04    0.11
  -4 -17   2    0.22    0.13
   4 -17  -2   -0.07    0.07
  -4 -17   2   -0.11    0.09
   4 -17  -2    0.02    0.13
   4 -17  -2    0.03    0.15
  -4 -17   2   -0.01    0.09
  -4  17   2    0.24    0.16
   4  17  -2    0.12    0.13
  -3 -17   2    4.04    0.34
   3 -17  -2    4.42    0.35
   3 -17  -2    3.38    0.37
   3 -17  -2    3.83    0.41
  -3 -17   2    4.04    0.33
  -3 -17   2    4.26    0.33
   3 -17  -2    3.98    0.28
   3 -17  -2    3.83    0.45
  -3  17   2    3.27    0.37
   3  17  -2    4.17    0.43
   2 -17  -2    0.79    0.19
   2 -17  -2    0.68    0.14
  -2 -17   2    1.08    0.19
   2 -17  -2    0.63    0.17
  -2 -17   2    0.73    0.17
   2 -17  -2    0.64    0.21
  -2 -17   2    1.12    0.19
   2 -17  -2    0.65    0.15
  -2  17   2    0.74    0.18
   2  17  -2    0.90    0.21
   1 -17  -2    5.67    0.42
   1 -17  -2    5.49    0.39
   1 -17  -2    6.12    0.45
  -1 -17   2    5.60    0.36
  -1 -17   2    6.03    0.38
  -1 -17   2    6.26    0.39
   1 -17  -2    5.99    0.35
   1 -17  -2    5.78    0.33
  -1  17   2    5.80    0.41
   1  17  -2    5.44    0.41
   0 -17  -2    0.02    0.09
   0 -17   2   -0.04    0.08
   0 -17   2    0.07    0.09
   0 -17   2    0.11    0.11
   0 -17  -2    0.28    0.13
   0 -17  -2    0.11    0.11
   0 -17  -2    0.03    0.07
   0 -17  -2   -0.01    0.06
   0 -17   2   -0.03    0.07
   0  17   2   -0.09    0.09
   0  17  -2   -0.04    0.11
   1 -17   2    0.69    0.17
  -1 -17  -2    0.51    0.12
   1 -17   2    0.93    0.21
  -1 -17  -2    0.41    0.15
   1 -17   2    0.72    0.15
   1 -17   2    0.77    0.16
  -1 -17  -2    0.44    0.15
  -1 -17  -2    0.38    0.15
  -1  17  -2    0.67    0.19
   1  17   2    0.40    0.14
  -2 -17  -2    0.15    0.12
   2 -17   2    0.26    0.12
  -2 -17  -2    0.23    0.13
   2 -17   2    0.16    0.13
  -2 -17  -2    0.20    0.14
   2 -17   2    0.15    0.10
  -2 -17  -2    0.36    0.11
   2 -17   2    0.38    0.16
  -2  17  -2    0.26    0.17
   2  17   2    0.25    0.14
  -3 -17  -2    1.55    0.26
  -3 -17  -2    1.06    0.17
   3 -17   2    1.77    0.26
   3 -17   2    1.88    0.24
  -3 -17  -2    1.35    0.27
   3 -17   2    1.60    0.29
  -3 -17  -2    1.39    0.22
   3  17   2    1.24    0.25
  -3  17  -2    1.48    0.32
   4 -17   2    5.56    0.39
  -4 -17  -2    6.00    0.44
   4 -17   2    5.49    0.47
  -4 -17  -2    5.57    0.46
   4 -17   2    5.80    0.44
  -4 -17  -2    5.96    0.37
   4  17   2    6.09    0.49
  -4  17  -2    4.33    0.53
   5 -17   2   23.04    1.07
  -5 -17  -2   22.84    1.13
  -5 -17  -2   24.25    1.07
   5 -17   2   23.17    1.15
   5 -17   2   21.09    0.98
   5 -17   2   24.13    1.16
  -5 -17  -2   24.94    0.99
  -5  17  -2   22.91    1.24
   5  17   2   24.86    1.16
   6 -17   2    7.09    0.61
  -6 -17  -2    6.39    0.51
   6 -17   2    6.28    0.58
  -6 -17  -2    6.24    0.43
   6 -17   2    6.97    0.53
  -6 -17  -2    5.54    0.61
  -6  17  -2    6.43    0.74
   6  17   2    6.15    0.63
  -7 -17  -2    2.78    0.39
   7 -17   2    3.33    0.49
  -7 -17  -2    2.88    0.34
  -7 -17  -2    3.36    0.49
   7 -17   2    2.95    0.41
  -7 -17  -2    3.30    0.50
   7 -17   2    3.40    0.49
  -7  17  -2    2.94    0.58
  -8 -17  -2    6.29    0.70
   8 -17   2    6.67    0.76
  -8 -17  -2    5.93    0.47
  -8 -17  -2    5.12    0.55
   8 -17   2    6.38    0.75
  -8 -17  -2    6.04    0.71
   8 -17   2    6.92    0.57
  -8  17  -2    7.20    0.92
   9 -17   2   12.21    0.79
  -9 -17  -2   13.33    0.95
  -9 -17  -2   13.41    0.83
   9 -17   2   12.94    0.95
  -9 -17  -2   13.82    0.99
   9 -17   2   12.60    0.94
  -9 -17  -2   11.70    0.71
  -9  17  -2    9.88    1.10
 -10 -17  -2    0.33    0.25
  10 -17   2    0.39    0.32
 -10 -17  -2    0.23    0.19
 -10 -17  -2    0.27    0.32
 -10 -17  -2    0.45    0.32
 -10  17  -2    0.31    0.34
 -11 -17  -2    7.37    0.64
 -11 -17  -2    8.49    0.96
 -11  17  -2    7.15    1.27
 -12 -18   2   11.10    0.92
  11 -18  -2   -0.04    0.23
 -11 -18   2    0.05    0.18
  11 -18  -2   -0.32    0.27
 -11 -18   2    0.14    0.26
 -11 -18   2    0.09    0.21
  10 -18  -2    0.61    0.30
  10 -18  -2    1.19    0.41
 -10 -18   2    0.94    0.28
 -10 -18   2    1.07    0.34
 -10 -18   2    0.91    0.30
  -9 -18   2   10.30    0.70
  -9 -18   2   10.56    0.77
   9 -18  -2   11.03    0.84
   9 -18  -2   10.76    0.94
   9 -18  -2    9.90    0.79
  -9 -18   2   10.44    0.74
   9  18  -2   12.02    0.85
   8 -18  -2    6.75    0.80
   8 -18  -2    6.69    0.70
  -8 -18   2    6.81    0.57
  -8 -18   2    6.86    0.54
   8 -18  -2    6.30    0.68
  -8 -18   2    6.16    0.63
   8  18  -2    7.22    0.73
  -7 -18   2    0.06    0.15
   7 -18  -2    0.01    0.16
   7 -18  -2    0.34    0.22
  -7 -18   2   -0.17    0.13
   7 -18  -2    0.01    0.19
  -7 -18   2   -0.03    0.12
  -7  18   2    0.06    0.19
   7  18  -2   -0.10    0.15
   7  18  -2    0.04    0.12
   6 -18  -2    3.56    0.45
   6 -18  -2    3.72    0.46
  -6 -18   2    2.40    0.35
  -6 -18   2    3.09    0.39
   6 -18  -2    2.93    0.49
  -6 -18   2    3.15    0.38
   6  18  -2    3.31    0.43
  -6  18   2    2.44    0.42
   5 -18  -2    0.86    0.24
   5 -18  -2    0.60    0.24
  -5 -18   2    0.89    0.21
   5 -18  -2    0.90    0.16
  -5 -18   2    0.60    0.18
  -5 -18   2    0.96    0.23
   5 -18  -2    0.76    0.24
   5 -18  -2    0.17    0.18
  -5  18   2    0.60    0.24
   5  18  -2    1.07    0.26
  -4 -18   2   10.91    0.62
   4 -18  -2   11.63    0.65
   4 -18  -2   11.44    0.71
   4 -18  -2   10.42    0.64
   4 -18  -2   10.80    0.52
  -4 -18   2   11.24    0.62
  -4 -18   2   10.74    0.59
   4 -18  -2   12.03    0.76
  -4  18   2   10.60    0.69
   4  18  -2   11.30    0.67
   3 -18  -2    0.81    0.19
  -3 -18   2    0.60    0.17
  -3 -18   2    0.62    0.17
   3 -18  -2    0.43    0.19
   3 -18  -2    0.82    0.22
   3 -18  -2    0.48    0.13
  -3 -18   2    0.67    0.16
   3 -18  -2    0.39    0.16
   3  18  -2    0.39    0.17
  -3  18   2    0.50    0.18
   2 -18  -2   12.41    0.65
  -2 -18   2   11.86    0.60
   2 -18  -2   10.99    0.65
   2 -18  -2   12.84    0.73
   2 -18  -2   12.49    0.60
  -2 -18   2   11.11    0.59
  -2 -18   2   12.02    0.61
   2 -18  -2   11.67    0.55
   2  18  -2   11.52    0.65
  -2  18   2   12.98    0.67
   1 -18  -2    4.39    0.40
  -1 -18   2    4.68    0.35
   1 -18  -2    5.33    0.39
   1 -18  -2    5.68    0.34
   1 -18  -2    5.67    0.44
  -1 -18   2    4.72    0.35
  -1 -18   2    4.49    0.36
   1 -18  -2    5.89    0.34
   1  18  -2    4.57    0.40
  -1  18   2    5.85    0.42
   0 -18  -2    0.67    0.13
   0 -18   2    0.61    0.18
   0 -18  -2    0.76    0.20
   0 -18  -2    0.53    0.17
   0 -18   2    0.81    0.16
   0 -18  -2    0.56    0.17
   0 -18  -2    0.60    0.12
   0 -18   2    0.70    0.16
   0 -18   2    0.54    0.17
   0  18   2    0.52    0.16
   0  18  -2    0.61    0.19
   1 -18   2    1.46    0.21
  -1 -18  -2    1.68    0.26
  -1 -18  -2    1.53    0.19
   1 -18   2    1.38    0.22
  -1 -18  -2    1.28    0.22
   1 -18   2    1.56    0.25
  -1 -18  -2    1.60    0.27
   1 -18   2    1.33    0.25
   1  18   2    1.49    0.25
  -1  18  -2    1.36    0.26
   2 -18   2   28.90    1.15
  -2 -18  -2   29.02    1.07
   2 -18   2   27.26    1.09
   2 -18   2   27.77    1.20
   2 -18   2   25.95    1.20
  -2 -18  -2   29.82    1.17
  -2 -18  -2   28.86    1.17
  -2 -18  -2   27.42    1.20
   2  18   2   28.62    1.20
  -2  18  -2   28.60    1.26
  -3 -18  -2    0.84    0.16
   3 -18   2    1.30    0.26
  -3 -18  -2    0.86    0.22
  -3 -18  -2    0.66    0.18
   3 -18   2    0.94    0.19
  -3 -18  -2    0.72    0.20
   3 -18   2    0.83    0.19
  -3  18  -2    0.92    0.26
   3  18   2    0.74    0.20
  -4 -18  -2    0.06    0.14
  -4 -18  -2   -0.01    0.10
   4 -18   2    0.00    0.14
  -4 -18  -2   -0.02    0.14
  -4 -18  -2    0.11    0.10
   4 -18   2   -0.10    0.09
   4 -18   2    0.06    0.12
  -4  18  -2    0.06    0.16
   4  18   2    0.27    0.17
  -5 -18  -2    0.13    0.17
   5 -18   2    0.14    0.18
  -5 -18  -2    0.03    0.10
   5 -18   2   -0.01    0.15
   5 -18   2    0.20    0.16
  -5 -18  -2    0.12    0.15
  -5  18  -2   -0.11    0.17
   5  18   2    0.13    0.19
  -6 -18  -2    4.10    0.45
  -6 -18  -2    4.41    0.37
   6 -18   2    5.00    0.58
   6 -18   2    4.11    0.54
   6 -18   2    4.50    0.48
  -6 -18  -2    5.21    0.59
   6  18   2    4.72    0.55
  -6  18  -2    4.78    0.64
  -7 -18  -2    0.15    0.13
   7 -18   2    0.11    0.16
   7 -18   2    0.11    0.19
   7 -18   2    0.35    0.22
  -7 -18  -2   -0.04    0.17
  -7 -18  -2    0.17    0.17
  -7  18  -2    0.24    0.27
   7  18   2    0.13    0.21
  -8 -18  -2    0.45    0.17
  -8 -18  -2    0.43    0.28
   8 -18   2    0.73    0.25
   8 -18   2    1.42    0.40
  -8 -18  -2    0.37    0.24
  -8 -18  -2    0.56    0.30
   8 -18   2    0.64    0.30
  -8  18  -2    0.93    0.40
   9 -18   2   -0.17    0.18
  -9 -18  -2    0.02    0.21
   9 -18   2    0.01    0.17
  -9 -18  -2    0.05    0.14
  -9 -18  -2    0.19    0.25
   9 -18   2   -0.17    0.21
  -9 -18  -2    0.09    0.22
  -9  18  -2   -0.11    0.28
 -10 -18  -2    2.29    0.42
  10 -18   2    2.22    0.52
 -10 -18  -2    3.17    0.60
 -10 -18  -2    2.53    0.54
 -10 -18  -2    2.79    0.39
 -10  18  -2    2.59    0.63
 -11 -18  -2    3.31    1.01
 -11 -19   2    0.16    0.26
 -11 -19   2   -0.02    0.17
  11 -19  -2    0.17    0.31
  11 -19  -2   -0.02    0.32
 -11 -19   2   -0.24    0.20
  11  19  -2    0.05    0.27
  10 -19  -2    1.20    0.45
 -10 -19   2    1.14    0.36
 -10 -19   2    0.84    0.29
  10 -19  -2    0.83    0.38
 -10 -19   2    0.72    0.28
  10  19  -2    0.50    0.29
   9 -19  -2    9.14    0.80
  -9 -19   2    8.25    0.66
  -9 -19   2    8.35    0.69
  -9 -19   2    9.52    0.67
   9 -19  -2    9.49    0.77
   9 -19  -2    9.18    1.00
   9  19  -2    8.22    0.85
   8 -19  -2    0.09    0.21
   8 -19  -2   -0.35    0.15
   8 -19  -2    0.09    0.22
  -8 -19   2    0.28    0.22
  -8 -19   2   -0.01    0.16
  -8 -19   2    0.01    0.15
   8  19  -2    0.20    0.22
  -7 -19   2    0.49    0.21
  -7 -19   2    0.45    0.19
   7 -19  -2    0.49    0.25
  -7 -19   2    0.49    0.21
   7 -19  -2    0.42    0.23
   7 -19  -2    0.36    0.25
   7  19  -2    0.11    0.18
   7  19  -2    0.34    0.19
  -6 -19   2    2.05    0.32
  -6 -19   2    2.12    0.32
   6 -19  -2    2.09    0.44
   6 -19  -2    2.55    0.39
  -6 -19   2    1.63    0.30
   6 -19  -2    2.13    0.37
   6  19  -2    1.23    0.30
  -6  19   2    2.30    0.43
  -5 -19   2    1.68    0.28
   5 -19  -2    1.84    0.32
  -5 -19   2    2.14    0.31
   5 -19  -2    2.26    0.23
  -5 -19   2    1.84    0.30
   5 -19  -2    1.83    0.38
   5 -19  -2    2.09    0.35
   5 -19  -2    2.41    0.40
  -5  19   2    2.15    0.38
   5  19  -2    1.82    0.32
   4 -19  -2   13.54    0.82
  -4 -19   2   14.87    0.75
  -4 -19   2   15.69    0.74
   4 -19  -2   13.18    0.74
  -4 -19   2   15.45    0.75
   4 -19  -2   14.55    0.63
   4 -19  -2   13.47    0.85
   4 -19  -2   12.74    0.76
  -4  19   2   14.57    0.84
   4  19  -2   14.22    0.79
   3 -19  -2    1.10    0.18
   3 -19  -2    1.16    0.22
  -3 -19   2    1.33    0.23
   3 -19  -2    0.96    0.25
  -3 -19   2    1.23    0.22
   3 -19  -2    1.13    0.26
  -3 -19   2    0.96    0.21
   3 -19  -2    1.44    0.26
  -3  19   2    1.10    0.25
   3  19  -2    1.03    0.23
  -2 -19   2    0.47    0.16
   2 -19  -2    0.50    0.19
   2 -19  -2    0.45    0.15
   2 -19  -2    0.43    0.16
   2 -19  -2    0.28    0.12
   2 -19  -2    0.55    0.21
  -2 -19   2    0.27    0.13
  -2 -19   2    0.09    0.13
  -2  19   2    0.42    0.18
   2  19  -2    0.34    0.16
   1 -19  -2    9.50    0.48
   1 -19  -2    8.74    0.58
  -1 -19   2    8.66    0.52
   1 -19  -2    9.07    0.56
  -1 -19   2    9.37    0.52
   1 -19  -2    9.68    0.49
  -1 -19   2    9.39    0.52
   1 -19  -2    9.51    0.60
   1  19  -2    9.83    0.60
  -1  19   2    9.71    0.58
   0 -19   2    0.19    0.12
   0 -19   2    0.16    0.12
   0 -19  -2    0.14    0.09
   0 -19  -2    0.12    0.15
   0 -19   2    0.11    0.10
   0 -19  -2    0.10    0.13
   0 -19  -2    0.21    0.10
   0 -19  -2    0.50    0.18
   0 -19   2    0.12    0.14
   0  19   2    0.15    0.14
   0  19  -2    0.19    0.15
   1 -19   2    1.20    0.24
   1 -19   2    1.29    0.21
  -1 -19  -2    0.98    0.16
   1 -19   2    1.23    0.21
   1 -19   2    1.37    0.26
  -1 -19  -2    1.22    0.24
  -1 -19  -2    0.92    0.20
  -1 -19  -2    1.15    0.25
  -1  19  -2    1.36    0.28
   1  19   2    1.22    0.24
  -2 -19  -2    3.82    0.42
   2 -19   2    4.25    0.43
  -2 -19  -2    3.07    0.36
   2 -19   2    4.16    0.31
  -2 -19  -2    3.54    0.27
   2 -19   2    4.27    0.35
   2 -19   2    3.49    0.42
  -2 -19  -2    3.48    0.38
  -2  19  -2    2.73    0.40
   2  19   2    3.52    0.39
  -3 -19  -2    1.29    0.20
  -3 -19  -2    1.33    0.25
   3 -19   2    1.88    0.26
  -3 -19  -2    1.89    0.32
   3 -19   2    1.72    0.31
  -3 -19  -2    1.54    0.25
   3 -19   2    1.73    0.27
  -3  19  -2    1.34    0.32
   3  19   2    1.29    0.26
   4 -19   2    0.59    0.17
  -4 -19  -2    0.74    0.21
   4 -19   2    0.44    0.19
  -4 -19  -2    0.62    0.18
   4 -19   2    0.75    0.24
  -4 -19  -2    0.67    0.16
  -4 -19  -2    0.45    0.19
  -4  19  -2    0.58    0.25
   4  19   2    0.59    0.21
  -5 -19  -2   10.34    0.59
  -5 -19  -2   10.60    0.65
  -5 -19  -2   10.15    0.70
   5 -19   2    9.80    0.72
  -5 -19  -2   10.34    0.56
   5 -19   2   11.31    0.74
   5 -19   2   10.68    0.66
   5  19   2    9.50    0.69
  -5  19  -2   10.50    0.82
  -6 -19  -2    3.02    0.33
  -6 -19  -2    2.71    0.45
  -6 -19  -2    2.33    0.36
   6 -19   2    3.67    0.51
   6 -19   2    2.50    0.44
   6 -19   2    2.78    0.39
  -6  19  -2    3.08    0.54
   6  19   2    3.68    0.48
  -7 -19  -2    8.58    0.63
  -7 -19  -2    7.76    0.52
   7 -19   2    7.96    0.71
  -7 -19  -2    9.20    0.73
   7 -19   2    8.10    0.72
   7 -19   2    8.84    0.64
   7  19   2    9.41    0.73
  -7  19  -2    8.65    0.98
   8 -19   2   -0.03    0.16
  -8 -19  -2    0.11    0.13
  -8 -19  -2   -0.08    0.17
   8 -19   2    0.28    0.25
  -8 -19  -2    0.10    0.20
   8 -19   2    0.04    0.21
  -8  19  -2   -0.01    0.28
   8  19   2    0.26    0.23
  -9 -19  -2    0.11    0.16
   9 -19   2    0.09    0.26
   9 -19   2    0.04    0.19
   9 -19   2    0.32    0.29
  -9 -19  -2    0.24    0.29
  -9 -19  -2    0.31    0.22
  -9  19  -2    0.14    0.33
   9  19   2    0.31    0.31
 -10 -19  -2    3.00    0.46
  10 -19   2    4.06    0.66
 -10 -19  -2    2.52    0.51
 -10 -19  -2    2.67    0.38
 -10  19  -2    3.24    0.72
  11 -20  -2    2.57    0.57
 -11 -20   2    2.46    0.48
 -11 -20   2    2.57    0.43
  11 -20  -2    2.34    0.61
  11  20  -2    3.38    0.68
 -10 -20   2    0.67    0.26
  10 -20  -2    0.43    0.40
 -10 -20   2    1.23    0.36
 -10 -20   2    1.08    0.34
  10 -20  -2    1.05    0.39
  10  20  -2    0.81    0.35
  -9 -20   2    0.13    0.20
   9 -20  -2    0.24    0.26
   9 -20  -2   -0.13    0.23
   9 -20  -2   -0.02    0.25
  -9 -20   2    0.04    0.20
  -9 -20   2   -0.07    0.16
   9  20  -2    0.33    0.26
  -8 -20   2    2.62    0.41
   8 -20  -2    2.36    0.45
   8 -20  -2    2.07    0.48
  -8 -20   2    2.67    0.40
  -8 -20   2    2.82    0.44
   8 -20  -2    2.44    0.45
   8  20  -2    1.94    0.41
   7 -20  -2    0.09    0.22
  -7 -20   2    0.19    0.19
  -7 -20   2   -0.11    0.13
  -7 -20   2   -0.05    0.14
   7 -20  -2    0.22    0.20
   7 -20  -2   -0.09    0.15
   7  20  -2    0.35    0.23
  -6 -20   2    0.07    0.13
  -6 -20   2    0.29    0.18
   6 -20  -2    0.00    0.16
   6 -20  -2    0.28    0.18
  -6 -20   2   -0.09    0.14
   6 -20  -2   -0.13    0.17
  -6  20   2    0.15    0.20
   6  20  -2    0.02    0.16
   5 -20  -2    0.06    0.17
  -5 -20   2   -0.02    0.12
  -5 -20   2   -0.01    0.11
   5 -20  -2    0.04    0.14
  -5 -20   2   -0.09    0.12
   5 -20  -2    0.08    0.16
   5 -20  -2   -0.11    0.16
   5 -20  -2    0.14    0.10
   5  20  -2   -0.08    0.14
  -5  20   2    0.04    0.16
   4 -20  -2    1.14    0.29
  -4 -20   2    0.85    0.21
   4 -20  -2    0.92    0.17
  -4 -20   2    1.40    0.25
   4 -20  -2    1.19    0.27
   4 -20  -2    1.09    0.24
  -4 -20   2    1.27    0.26
   4 -20  -2    0.97    0.28
  -4  20   2    1.15    0.28
   4  20  -2    0.69    0.22
   3 -20  -2    0.96    0.26
   3 -20  -2    0.56    0.18
   3 -20  -2    0.71    0.21
  -3 -20   2    0.23    0.13
   3 -20  -2    1.07    0.27
   3 -20  -2    0.40    0.13
  -3 -20   2    0.68    0.19
  -3 -20   2    0.43    0.16
  -3  20   2    0.58    0.22
   3  20  -2    0.53    0.20
   2 -20  -2    0.76    0.21
   2 -20  -2    0.51    0.16
   2 -20  -2    1.02    0.26
   2 -20  -2    0.62    0.15
  -2 -20   2    0.41    0.16
   2 -20  -2    0.72    0.22
  -2 -20   2    0.48    0.17
  -2 -20   2    0.86    0.19
  -2  20   2    0.65    0.21
   1 -20  -2   47.72    1.85
  -1 -20   2   48.92    1.80
   1 -20  -2   51.29    1.76
   1 -20  -2   49.62    1.73
   1 -20  -2   48.75    1.89
   1 -20  -2   48.41    1.92
  -1 -20   2   49.39    1.80
  -1 -20   2   51.12    1.84
  -1  20   2   50.88    1.87
   1  20  -2   48.62    1.88
   0 -20   2   22.93    0.99
   0 -20  -2   23.21    0.89
   0 -20   2   21.01    0.91
   0 -20  -2   21.03    1.00
   0 -20   2   19.14    0.99
   0 -20  -2   21.31    0.98
   0 -20  -2   22.52    1.03
   0 -20   2   21.61    0.94
   0  20   2   22.93    1.01
   0  20  -2   21.80    1.02
   1 -20   2    0.09    0.10
  -1 -20  -2    0.09    0.09
  -1 -20  -2    0.27    0.15
   1 -20   2    0.00    0.12
  -1 -20  -2    0.07    0.13
  -1 -20  -2    0.01    0.13
   1 -20   2    0.20    0.14
   1 -20   2   -0.01    0.10
   1  20   2    0.02    0.12
  -1  20  -2    0.18    0.17
  -2 -20  -2    3.68    0.43
  -2 -20  -2    2.63    0.25
   2 -20   2    2.96    0.34
   2 -20   2    2.94    0.32
  -2 -20  -2    2.86    0.34
  -2 -20  -2    2.50    0.33
   2 -20   2    2.85    0.40
   2 -20   2    2.55    0.36
   2  20   2    2.57    0.34
  -2  20  -2    2.28    0.37
  -3 -20  -2    0.92    0.17
  -3 -20  -2    0.88    0.21
   3 -20   2    0.71    0.24
   3 -20   2    0.96    0.20
  -3 -20  -2    0.96    0.24
   3 -20   2    0.91    0.25
   3 -20   2    1.02    0.23
  -3 -20  -2    0.90    0.21
  -3  20  -2    0.62    0.26
   3  20   2    0.56    0.20
   4 -20   2    3.26    0.47
  -4 -20  -2    3.74    0.31
  -4 -20  -2    3.22    0.45
  -4 -20  -2    4.34    0.38
   4 -20   2    3.68    0.38
  -4 -20  -2    3.45    0.41
   4 -20   2    3.97    0.45
  -4  20  -2    3.31    0.51
   4  20   2    3.85    0.46
  -5 -20  -2    0.15    0.18
  -5 -20  -2    0.02    0.16
   5 -20   2    0.05    0.16
   5 -20   2    0.03    0.17
  -5 -20  -2    0.09    0.12
  -5 -20  -2    0.12    0.14
   5 -20   2    0.05    0.14
   5  20   2    0.05    0.16
  -5  20  -2    0.00    0.18
   6 -20   2    0.24    0.21
  -6 -20  -2    0.54    0.24
  -6 -20  -2    0.19    0.20
   6 -20   2    0.43    0.21
  -6 -20  -2    0.60    0.17
   6 -20   2    0.49    0.25
  -6  20  -2    0.64    0.31
   6  20   2    0.53    0.25
   7 -20   2    2.35    0.48
  -7 -20  -2    2.90    0.35
  -7 -20  -2    2.67    0.47
  -7 -20  -2    2.60    0.41
   7 -20   2    2.61    0.41
   7 -20   2    2.51    0.45
  -7  20  -2    1.94    0.50
   7  20   2    2.97    0.47
   8 -20   2    0.16    0.20
   8 -20   2    0.11    0.24
  -8 -20  -2    0.11    0.15
  -8 -20  -2    0.02    0.18
   8 -20   2    0.18    0.27
  -8 -20  -2    0.16    0.26
   8  20   2    0.51    0.29
  -8  20  -2    0.08    0.28
  -9 -20  -2    0.80    0.34
   9 -20   2    0.30    0.30
  -9 -20  -2    0.51    0.25
   9 -20   2    0.46    0.24
   9 -20   2    0.15    0.28
   9  20   2    1.06    0.36
  -9  20  -2    0.89    0.44
 -10 -20  -2    1.42    0.35
  10  20   2    1.47    0.45
 -10  20  -2    1.53    0.60
 -11 -21   2    1.10    0.39
 -10 -21   2    4.36    0.54
 -10 -21   2    4.67    0.60
  10 -21  -2    5.10    0.71
 -10 -21   2    4.52    0.62
  10 -21  -2    5.17    0.82
  10  21  -2    3.98    0.63
  -9 -21   2    4.10    0.54
   9 -21  -2    3.85    0.59
  -9 -21   2    4.35    0.58
  -9 -21   2    4.71    0.54
   9 -21  -2    4.65    0.75
   9  21  -2    4.47    0.64
   8 -21  -2   -0.29    0.18
   8 -21  -2   -0.09    0.20
  -8 -21   2   -0.09    0.16
  -8 -21   2    0.00    0.17
   8 -21  -2    0.02    0.20
  -8 -21   2    0.23    0.20
   8  21  -2    0.06    0.21
  -7 -21   2    0.13    0.18
  -7 -21   2    0.20    0.16
   7 -21  -2   -0.13    0.21
   7 -21  -2    0.14    0.21
   7 -21  -2    0.27    0.22
  -7 -21   2    0.17    0.19
   7  21  -2    0.09    0.20
  -6 -21   2   10.24    0.67
  -6 -21   2    9.31    0.65
   6 -21  -2   10.06    0.71
   6 -21  -2    9.73    0.83
   6 -21  -2   10.10    0.71
  -6 -21   2   10.36    0.63
   6  21  -2    9.89    0.72
  -5 -21   2    0.09    0.14
   5 -21  -2    0.07    0.16
  -5 -21   2    0.17    0.14
   5 -21  -2    0.04    0.09
   5 -21  -2   -0.12    0.14
   5 -21  -2   -0.16    0.16
   5 -21  -2    0.07    0.19
  -5 -21   2    0.16    0.17
  -5  21   2    0.06    0.20
   5  21  -2   -0.07    0.14
   4 -21  -2    4.02    0.45
   4 -21  -2    4.47    0.32
   4 -21  -2    4.15    0.51
   4 -21  -2    5.29    0.53
  -4 -21   2    5.12    0.42
  -4 -21   2    5.15    0.41
   4 -21  -2    3.50    0.50
  -4 -21   2    4.32    0.44
  -4  21   2    3.94    0.50
   4  21  -2    3.73    0.45
   3 -21  -2    1.46    0.20
   3 -21  -2    1.22    0.24
   3 -21  -2    1.36    0.28
  -3 -21   2    1.36    0.26
   3 -21  -2    1.37    0.29
   3 -21  -2    1.83    0.36
  -3 -21   2    1.21    0.24
  -3 -21   2    1.00    0.20
   3  21  -2    1.73    0.32
  -3  21   2    0.98    0.25
   2 -21  -2    0.03    0.16
  -2 -21   2    0.20    0.13
   2 -21  -2    0.23    0.12
  -2 -21   2    0.34    0.17
  -2 -21   2    0.29    0.14
   2 -21  -2    0.29    0.19
   2 -21  -2    0.56    0.17
   2 -21  -2    0.18    0.16
   2  21  -2    0.22    0.17
  -2  21   2    0.05    0.14
   1 -21  -2    3.87    0.41
   1 -21  -2    3.41    0.44
   1 -21  -2    3.90    0.30
  -1 -21   2    3.33    0.35
  -1 -21   2    3.81    0.43
  -1 -21   2    3.28    0.37
   1 -21  -2    3.87    0.45
  -1 -21   2    3.88    0.34
  -1  21   2    3.29    0.38
   1  21  -2    3.14    0.40
   0 -21   2   -0.02    0.12
   0 -21   2    0.06    0.10
   0 -21  -2    0.05    0.13
   0 -21  -2    0.05    0.10
   0 -21   2    0.03    0.11
   0 -21  -2    0.02    0.15
   0 -21   2   -0.02    0.13
   0 -21  -2    0.31    0.15
   0  21   2   -0.09    0.12
   0  21  -2    0.14    0.17
   1 -21   2    7.03    0.50
   1 -21   2    6.68    0.44
  -1 -21  -2    6.47    0.50
  -1 -21  -2    6.09    0.48
   1 -21   2    7.13    0.47
  -1 -21  -2    6.88    0.51
  -1 -21  -2    6.63    0.40
   1 -21   2    6.18    0.51
  -1  21  -2    6.98    0.56
   1  21   2    6.49    0.49
  -2 -21  -2    1.89    0.23
   2 -21   2    1.35    0.23
   2 -21   2    1.05    0.26
   2 -21   2    1.83    0.32
  -2 -21  -2    1.11    0.24
   2 -21   2    1.79    0.28
  -2 -21  -2    1.51    0.28
  -2 -21  -2    1.49    0.27
   2  21   2    1.21    0.26
  -2  21  -2    1.63    0.34
  -3 -21  -2    0.98    0.23
   3 -21   2    1.00    0.23
  -3 -21  -2    0.87    0.25
   3 -21   2    1.02    0.21
   3 -21   2    0.88    0.25
  -3 -21  -2    1.26    0.25
   3 -21   2    1.24    0.29
  -3 -21  -2    0.83    0.17
  -3  21  -2    1.40    0.35
   3  21   2    1.53    0.31
  -4 -21  -2    1.52    0.23
  -4 -21  -2    1.64    0.34
  -4 -21  -2    1.61    0.30
   4 -21   2    1.45    0.28
  -4 -21  -2    1.44    0.27
   4 -21   2    1.49    0.33
  -4  21  -2    1.38    0.36
   4  21   2    1.01    0.28
  -5 -21  -2    0.15    0.14
   5 -21   2    0.18    0.19
   5 -21   2    0.10    0.16
  -5 -21  -2    0.05    0.11
  -5 -21  -2   -0.09    0.15
  -5 -21  -2    0.27    0.21
   5 -21   2   -0.03    0.16
  -5  21  -2   -0.07    0.19
   5  21   2    0.23    0.19
   6 -21   2    6.17    0.54
  -6 -21  -2    7.42    0.72
   6 -21   2    5.66    0.65
  -6 -21  -2    6.10    0.45
   6 -21   2    6.74    0.73
  -6 -21  -2    6.08    0.60
   6  21   2    5.62    0.64
  -6  21  -2    5.37    0.73
   7 -21   2    2.32    0.47
   7 -21   2    3.42    0.46
  -7 -21  -2    3.36    0.53
  -7 -21  -2    2.84    0.43
  -7 -21  -2    3.37    0.37
   7 -21   2    2.52    0.49
  -7  21  -2    3.66    0.65
   7  21   2    3.28    0.52
   8 -21   2    2.73    0.55
  -8 -21  -2    2.39    0.33
   8 -21   2    2.07    0.38
  -8 -21  -2    1.75    0.42
   8 -21   2    2.45    0.53
  -8 -21  -2    2.13    0.39
  -8  21  -2    1.75    0.51
   8  21   2    2.20    0.44
   9 -21   2    0.15    0.29
   9 -21   2    0.66    0.33
  -9 -21  -2    0.22    0.23
  -9 -21  -2    0.13    0.27
  -9 -21  -2    0.39    0.19
   9 -21   2    0.64    0.26
  -9  21  -2    0.32    0.37
   9  21   2    0.64    0.34
  10  21   2    1.84    0.46
 -10 -22   2    2.11    0.40
 -10 -22   2    1.57    0.42
 -10 -22   2    1.73    0.40
  10 -22  -2    1.78    0.48
  10 -22  -2    1.55    0.54
  10  22  -2    1.80    0.44
   9 -22  -2    0.30    0.30
  -9 -22   2    0.47    0.25
   9 -22  -2    0.12    0.36
  -9 -22   2    0.68    0.30
  -9 -22   2    0.44    0.23
   9  22  -2    0.74    0.34
  -8 -22   2    6.57    0.56
   8 -22  -2    6.91    0.75
   8 -22  -2    6.04    0.81
   8 -22  -2    6.51    0.74
  -8 -22   2    6.36    0.66
  -8 -22   2    5.58    0.61
   8  22  -2    5.67    0.68
  -7 -22   2    0.11    0.15
  -7 -22   2   -0.10    0.18
   7 -22  -2    0.11    0.24
  -7 -22   2    0.31    0.22
   7 -22  -2    0.04    0.18
   7 -22  -2    0.21    0.21
   7  22  -2    0.04    0.19
  -6 -22   2    2.44    0.35
   6 -22  -2    0.91    0.29
  -6 -22   2    2.10    0.36
  -6 -22   2    1.74    0.32
   6 -22  -2    1.05    0.36
   6 -22  -2    1.33    0.32
   6  22  -2    1.07    0.30
  -5 -22   2    0.28    0.16
   5 -22  -2    0.26    0.11
   5 -22  -2    0.11    0.21
  -5 -22   2    0.18    0.17
   5 -22  -2    0.28    0.24
  -5 -22   2    0.36    0.19
   5 -22  -2    0.49    0.21
   5 -22  -2    0.04    0.16
  -5  22   2    0.17    0.23
   5  22  -2    0.33    0.21
   4 -22  -2    0.49    0.19
  -4 -22   2    0.44    0.19
   4 -22  -2    0.21    0.22
   4 -22  -2    0.47    0.25
  -4 -22   2    0.31    0.16
   4 -22  -2    0.37    0.13
   4 -22  -2    0.70    0.24
  -4 -22   2    0.40    0.18
   4  22  -2    0.10    0.18
  -4  22   2    0.60    0.25
   3 -22  -2    8.24    0.61
   3 -22  -2    7.94    0.45
  -3 -22   2    8.18    0.54
  -3 -22   2    7.64    0.51
   3 -22  -2    7.49    0.52
   3 -22  -2    7.45    0.55
  -3 -22   2    8.20    0.54
   3 -22  -2    7.94    0.65
  -3  22   2    7.11    0.59
   3  22  -2    8.42    0.60
  -2 -22   2    7.30    0.48
   2 -22  -2    7.16    0.54
  -2 -22   2    7.08    0.48
   2 -22  -2    6.58    0.41
   2 -22  -2    7.27    0.56
   2 -22  -2    7.90    0.61
  -2 -22   2    6.86    0.50
  -2  22   2    6.87    0.55
   2  22  -2    7.50    0.56
  -1 -22   2    2.91    0.36
   1 -22  -2    2.74    0.42
   1 -22  -2    2.60    0.27
   1 -22  -2    3.05    0.42
  -1 -22   2    2.85    0.34
   1 -22  -2    2.27    0.35
[truncated: 3,941,284 more chars]
